# Supplementary material for: ﻿Review of the spider genus Solenysa Simon, 1894 in Western Japan and Central Ryukyu with the description of three new species (Araneae, Linyphiidae)
Source: Zookeys. 2025 Mar 17;1232:97–130. doi: 10.3897/zookeys.1232.142629 (PMC11933919; doi:10.3897/zookeys.1232.142629)
Supplement: XML Treatment for Solenysa [file zookeys.1232.142629-treatment1.xml]

<!DOCTYPE tp:taxon-treatment
  PUBLIC "-//TaxonX//DTD Taxonomic Treatment Publishing DTD v0 20100105//EN" "tax-treatment-NSO.dtd">
<tp:taxon-treatment xmlns:tp="http://www.plazi.org/taxpub"><tp:treatment-meta><kwd-group><label>Taxon classification</label><kwd>
                <named-content content-type="kingdom">Animalia</named-content>
              </kwd><kwd>
                <named-content content-type="order">Araneae</named-content>
              </kwd><kwd>
                <named-content content-type="family">Linyphiidae</named-content>
              </kwd></kwd-group><mixed-citation publication-type="journal"><person-group><name><surname>Ballarin</surname><given-names>Francesco</given-names></name><name><surname>Liao</surname><given-names>Hauchuan</given-names></name><name><surname>Touyama</surname><given-names>Zento</given-names></name><name><surname>Eguchi</surname><given-names>Katsuyuki</given-names></name></person-group><article-title>﻿Review of the spider genus <italic><tp:taxon-name><tp:taxon-name-part taxon-name-part-type="genus" reg="Solenysa">Solenysa</tp:taxon-name-part></tp:taxon-name></italic> Simon, 1894 in Western Japan and Central Ryukyu with the description of three new species (<tp:taxon-name><tp:taxon-name-part taxon-name-part-type="order">Araneae</tp:taxon-name-part></tp:taxon-name>, <tp:taxon-name><tp:taxon-name-part taxon-name-part-type="family">Linyphiidae</tp:taxon-name-part></tp:taxon-name>)</article-title><source>Zookeys</source><day>17</day><month>03</month><year>2025</year><volume>1232</volume><fpage>97</fpage><lpage>130</lpage><pub-id pub-id-type="doi">10.3897/zookeys.1232.142629</pub-id></mixed-citation></tp:treatment-meta><tp:nomenclature><label>﻿Genus</label><tp:taxon-name>
              <object-id xmlns:xlink="http://www.w3.org/1999/xlink" content-type="arpha" xlink:type="simple">E4C3CE52-F95D-5844-9ED7-F0B961A9C60E</object-id>
              <tp:taxon-name-part taxon-name-part-type="genus" reg="Solenysa">Solenysa</tp:taxon-name-part>
            </tp:taxon-name><tp:taxon-authority>Simon, 1894</tp:taxon-authority></tp:nomenclature><tp:treatment-sec sec-type="type species" id="SECID0EZPAG"><title>Type species.</title><p><italic><tp:taxon-name><tp:taxon-name-part taxon-name-part-type="genus" reg="Solenysa">Solenysa</tp:taxon-name-part><tp:taxon-name-part taxon-name-part-type="species" reg="mellotteei">mellotteei</tp:taxon-name-part></tp:taxon-name></italic> Simon, 1894; type locality: Japan.</p></tp:treatment-sec><tp:treatment-sec sec-type="distribution" id="SECID0EKQAG"><title>Distribution.</title><p>East Asia: Eastern mainland China, Taiwan, Korea, Japan (mainland and Ryukyus, absent in Hokkaido).</p><p>
              <bold><italic><tp:taxon-name><tp:taxon-name-part taxon-name-part-type="genus" reg="Solenysa">Solenysa</tp:taxon-name-part><tp:taxon-name-part taxon-name-part-type="species" reg="yambaruensis">yambaruensis</tp:taxon-name-part></tp:taxon-name></italic> group sensu Ballarin &amp; Eguchi</bold>
            </p><p><bold>Composition.</bold> Two species, <italic><tp:taxon-name><tp:taxon-name-part taxon-name-part-type="genus" reg="Solenysa">S.</tp:taxon-name-part><tp:taxon-name-part taxon-name-part-type="species" reg="yambaruensis">yambaruensis</tp:taxon-name-part></tp:taxon-name></italic> sp. nov.; <italic><tp:taxon-name><tp:taxon-name-part taxon-name-part-type="genus" reg="Solenysa">S.</tp:taxon-name-part><tp:taxon-name-part taxon-name-part-type="species" reg="shimatchu">shimatchu</tp:taxon-name-part></tp:taxon-name></italic> sp. nov.</p><p><bold>Diagnosis.</bold> Males of the <italic><tp:taxon-name><tp:taxon-name-part taxon-name-part-type="genus" reg="Solenysa">S.</tp:taxon-name-part><tp:taxon-name-part taxon-name-part-type="species" reg="yambaruensis">yambaruensis</tp:taxon-name-part></tp:taxon-name></italic> group can be separated from males of other species groups by the following combination of characters: a well-developed, protruding proximal tibial apophysis (<abbrev xmlns:xlink="http://www.w3.org/1999/xlink" xlink:title="proximal tibial apophysis" id="ABBRID0EISAG" xlink:type="simple">PTP</abbrev>) bearing three robust spines (vs <abbrev xmlns:xlink="http://www.w3.org/1999/xlink" xlink:title="proximal tibial apophysis" id="ABBRID0EMSAG" xlink:type="simple">PTP</abbrev> reduced or bearing thinner setae); a cymbium with a massive probasal cymbial apophysis (<abbrev xmlns:xlink="http://www.w3.org/1999/xlink" xlink:title="probasal cymbial apophysis" id="ABBRID0EQSAG" xlink:type="simple">PBP</abbrev>) strongly bent and concave to form a wide pocket, lacking any clear spurs (vs <abbrev xmlns:xlink="http://www.w3.org/1999/xlink" xlink:title="probasal cymbial apophysis" id="ABBRID0EUSAG" xlink:type="simple">PBP</abbrev> less developed, or with a different shape, or bearing some spurs); a paracymbium (P) elongated dorsal-ventrally with a well-developed ventral lobe (vs P differently shaped, elongated antero-posteriorly or with a reduced ventral lobe); a protruding, lobated median terminal apophysis (<abbrev xmlns:xlink="http://www.w3.org/1999/xlink" xlink:title="median terminal apophysis" id="ABBRID0EYSAG" xlink:type="simple">MTA</abbrev>) longer than wide and lacking any clear protrusions (vs <abbrev xmlns:xlink="http://www.w3.org/1999/xlink" xlink:title="median terminal apophysis" id="ABBRID0E3SAG" xlink:type="simple">MTA</abbrev> wider than long, or with a different shape and having some protrusions); a lamella with three, uniquely shaped branches (<abbrev xmlns:xlink="http://www.w3.org/1999/xlink" xlink:title="anterior branch of LA" id="ABBRID0EATAG" xlink:type="simple">LA1</abbrev>−3) all well-developed: <abbrev xmlns:xlink="http://www.w3.org/1999/xlink" xlink:title="anterior branch of LA" id="ABBRID0EETAG" xlink:type="simple">LA1</abbrev> ribbon-like and transparent, <abbrev xmlns:xlink="http://www.w3.org/1999/xlink" xlink:title="median branch of LA" id="ABBRID0EITAG" xlink:type="simple">LA2</abbrev> strongly sclerotized, needle-like, <abbrev xmlns:xlink="http://www.w3.org/1999/xlink" xlink:title="posterior branch of LA" id="ABBRID0EMTAG" xlink:type="simple">LA3</abbrev> with a wide, ribbon-like basal part and ending with a sclerotized, needle-like tip (vs <abbrev xmlns:xlink="http://www.w3.org/1999/xlink" xlink:title="anterior branch of LA" id="ABBRID0EQTAG" xlink:type="simple">LA1</abbrev>−3 less sclerotized, or with a different shape).</p><p>Females of the <italic><tp:taxon-name><tp:taxon-name-part taxon-name-part-type="genus" reg="Solenysa">S.</tp:taxon-name-part><tp:taxon-name-part taxon-name-part-type="species" reg="yambaruensis">yambaruensis</tp:taxon-name-part></tp:taxon-name></italic> group can be distinguished from females of other species groups by the following combination of characters: solenoid (<abbrev xmlns:xlink="http://www.w3.org/1999/xlink" xlink:title="solenoid" id="ABBRID0EBUAG" xlink:type="simple">SL</abbrev>) with a smooth surface folded into two transversal coils (vs <abbrev xmlns:xlink="http://www.w3.org/1999/xlink" xlink:title="solenoid" id="ABBRID0EFUAG" xlink:type="simple">SL</abbrev> differently shaped, with a wrinkled surface, lacking two clear wide folds); a dorsal plate (<abbrev xmlns:xlink="http://www.w3.org/1999/xlink" xlink:title="dorsal plate" id="ABBRID0EJUAG" xlink:type="simple">DP</abbrev>) with a short, undivided rectangular lobe (<abbrev xmlns:xlink="http://www.w3.org/1999/xlink" xlink:title="lobe of the dorsal plate" id="ABBRID0ENUAG" xlink:type="simple">LDP</abbrev>) protruding posteriorly (vs <abbrev xmlns:xlink="http://www.w3.org/1999/xlink" xlink:title="lobe of the dorsal plate" id="ABBRID0ERUAG" xlink:type="simple">LDP</abbrev> lacking, divided into two lobes, or differently shaped).</p><p><bold>Description.</bold> Cephalic area distinctly elevated in both sexes. Carapace oval with conspicuous lateral lobes. Carapace, chelicera, mouth parts, and sternum uniformly brick-red. Chelicera with four promarginal and three retromarginal teeth. Legs uniformly red-yellowish. <abbrev xmlns:xlink="http://www.w3.org/1999/xlink" xlink:title="position of trichobothrium on metatarsus I" id="ABBRID0EZUAG" xlink:type="simple">TmI</abbrev> = 0.54, <abbrev xmlns:xlink="http://www.w3.org/1999/xlink" xlink:title="trichobothrium on metatarsus IV" id="ABBRID0E4UAG" xlink:type="simple">TmIV</abbrev> absent. Leg Tibial spine formula = 1-1-1-1. Opisthosoma uniformly greyish with one or three white marks on dorsal side, one mark always on dorsal-posterior tip of opisthosoma. Other somatic features as in other <italic><tp:taxon-name><tp:taxon-name-part taxon-name-part-type="genus" reg="Solenysa">Solenysa</tp:taxon-name-part></tp:taxon-name></italic> spp.</p><p>Palpal tibia elongated, ~ 2× longer than patella, bearing three long, thin setae on anterior-retrolateral side; proximal tibial apophysis (<abbrev xmlns:xlink="http://www.w3.org/1999/xlink" xlink:title="proximal tibial apophysis" id="ABBRID0EKVAG" xlink:type="simple">PTP</abbrev>) well-developed, bearing three robust spines. Cymbium with well-developed probasal cymbial apophysis (<abbrev xmlns:xlink="http://www.w3.org/1999/xlink" xlink:title="probasal cymbial apophysis" id="ABBRID0EOVAG" xlink:type="simple">PBP</abbrev>), massive, folded to form a wide pocket strongly bent retrolaterally, hook-like when observed dorsally. Cymbial retrolateral process (CRP) thorn-like. Paracymbium (P) U-shaped, elongated dorsal-ventrally, ventral lobe (<abbrev xmlns:xlink="http://www.w3.org/1999/xlink" xlink:title="ventral lobe of paracymbium" id="ABBRID0ESVAG" xlink:type="simple">VLP</abbrev>) wide. <tp:taxon-name><tp:taxon-name-part taxon-name-part-type="genus" reg="Solenysa">Solenysa</tp:taxon-name-part></tp:taxon-name> tegular triangle (<abbrev xmlns:xlink="http://www.w3.org/1999/xlink" xlink:title="Solenysa tegular triangle" id="ABBRID0E3VAG" xlink:type="simple">STT</abbrev>) long and narrow. Lamella with three well-developed branches: anterior branch (<abbrev xmlns:xlink="http://www.w3.org/1999/xlink" xlink:title="anterior branch of LA" id="ABBRID0EAWAG" xlink:type="simple">LA1</abbrev>) ribbon-like, transparent; median branch (<abbrev xmlns:xlink="http://www.w3.org/1999/xlink" xlink:title="median branch of LA" id="ABBRID0EEWAG" xlink:type="simple">LA2</abbrev>) straight, strongly sclerotized, needle-like; posterior branch (<abbrev xmlns:xlink="http://www.w3.org/1999/xlink" xlink:title="posterior branch of LA" id="ABBRID0EIWAG" xlink:type="simple">LA3</abbrev>) with a more or less wide, ribbon-like basal part, ending with a sharp, sclerotized point, straight or bent anteriorly. Radix (R) strongly sclerotized. Distal suprategular apophysis (<abbrev xmlns:xlink="http://www.w3.org/1999/xlink" xlink:title="distal suprategular apophysis" id="ABBRID0EMWAG" xlink:type="simple">DSA</abbrev>) well-developed, strongly sclerotized. Median terminal apophysis (<abbrev xmlns:xlink="http://www.w3.org/1999/xlink" xlink:title="median terminal apophysis" id="ABBRID0EQWAG" xlink:type="simple">MTA</abbrev>) lobated, ~ 2× longer than wide, protruding antero-ventrally. Anterior terminal apophysis (<abbrev xmlns:xlink="http://www.w3.org/1999/xlink" xlink:title="anterior terminal apophysis" id="ABBRID0EUWAG" xlink:type="simple">ATA</abbrev>) ribbon-like, flattened, slightly twisted, and bent ventrally, ending with a more or less sharp tip, bearing a short median tooth (MT). Embolus (E) transparent, ribbon-like, and fringed.</p><p>Epigyne more or less protruding when observed laterally, Solenoid (S) with smooth surface lacking wrinkles, connected to the dorsal base of epigyne, folded anterodorsally with approximately two folds. Ventral plate (<abbrev xmlns:xlink="http://www.w3.org/1999/xlink" xlink:title="ventral plate" id="ABBRID0E1WAG" xlink:type="simple">VP</abbrev>) V-shaped or trapezoidal; anterior border strongly concave, posterior border flat or slightly V-shaped. Dorsal plate (<abbrev xmlns:xlink="http://www.w3.org/1999/xlink" xlink:title="dorsal plate" id="ABBRID0E5WAG" xlink:type="simple">DP</abbrev>) undivided, bearing a more or less protruding lobe (<abbrev xmlns:xlink="http://www.w3.org/1999/xlink" xlink:title="lobe of the dorsal plate" id="ABBRID0ECXAG" xlink:type="simple">LDP</abbrev>). Copulatory ducts (<abbrev xmlns:xlink="http://www.w3.org/1999/xlink" xlink:title="copulatory duct" id="ABBRID0EGXAG" xlink:type="simple">CD</abbrev>) thick, heading anteriorly then posteriorly before reaching spermathecae. Fertilization ducts (<abbrev xmlns:xlink="http://www.w3.org/1999/xlink" xlink:title="fertilization duct" id="ABBRID0EKXAG" xlink:type="simple">FD</abbrev>) thin, slightly twisted, bent anteriorly. Spermathecae (S) wide, oval.</p><p><bold>Distribution.</bold> Ryukyu Archipelago</p><p><bold>Remarks.</bold> The <italic><tp:taxon-name><tp:taxon-name-part taxon-name-part-type="genus" reg="Solenysa">Solenysa</tp:taxon-name-part></tp:taxon-name></italic> species were grouped by <xref ref-type="bibr" rid="B32">Tu and Hormiga (2011)</xref> into four species groups based on the morphology of their genitalia: the <italic><tp:taxon-name><tp:taxon-name-part taxon-name-part-type="genus" reg="Solenysa">Solenysa</tp:taxon-name-part><tp:taxon-name-part taxon-name-part-type="species" reg="longqiensis">longqiensis</tp:taxon-name-part></tp:taxon-name></italic> group (<italic><tp:taxon-name><tp:taxon-name-part taxon-name-part-type="genus" reg="Solenysa">S.</tp:taxon-name-part><tp:taxon-name-part taxon-name-part-type="species" reg="longqiensis">longqiensis</tp:taxon-name-part></tp:taxon-name></italic>, <italic><tp:taxon-name><tp:taxon-name-part taxon-name-part-type="genus" reg="Solenysa">S.</tp:taxon-name-part><tp:taxon-name-part taxon-name-part-type="species" reg="yangmingshana">yangmingshana</tp:taxon-name-part></tp:taxon-name></italic>, and <italic><tp:taxon-name><tp:taxon-name-part taxon-name-part-type="genus" reg="Solenysa">S.</tp:taxon-name-part><tp:taxon-name-part taxon-name-part-type="species" reg="spiralis">spiralis</tp:taxon-name-part></tp:taxon-name></italic> (?) from Mainland China and Taiwan), the <italic><tp:taxon-name><tp:taxon-name-part taxon-name-part-type="genus" reg="Solenysa">S.</tp:taxon-name-part><tp:taxon-name-part taxon-name-part-type="species" reg="wulingensis">wulingensis</tp:taxon-name-part></tp:taxon-name></italic> group (<italic><tp:taxon-name><tp:taxon-name-part taxon-name-part-type="genus" reg="Solenysa">S.</tp:taxon-name-part><tp:taxon-name-part taxon-name-part-type="species" reg="geumoensis">geumoensis</tp:taxon-name-part></tp:taxon-name></italic>, <italic><tp:taxon-name><tp:taxon-name-part taxon-name-part-type="genus" reg="Solenysa">S.</tp:taxon-name-part><tp:taxon-name-part taxon-name-part-type="species" reg="retractilis">retractilis</tp:taxon-name-part></tp:taxon-name></italic>, <italic><tp:taxon-name><tp:taxon-name-part taxon-name-part-type="genus" reg="Solenysa">S.</tp:taxon-name-part><tp:taxon-name-part taxon-name-part-type="species" reg="wulingensis">wulingensis</tp:taxon-name-part></tp:taxon-name></italic>, and <italic><tp:taxon-name><tp:taxon-name-part taxon-name-part-type="genus" reg="Solenysa">S.</tp:taxon-name-part><tp:taxon-name-part taxon-name-part-type="species" reg="tianmushana">tianmushana</tp:taxon-name-part></tp:taxon-name></italic> from Mainland China and Korea), the <italic><tp:taxon-name><tp:taxon-name-part taxon-name-part-type="genus" reg="Solenysa">S.</tp:taxon-name-part><tp:taxon-name-part taxon-name-part-type="species" reg="protrudens">protrudens</tp:taxon-name-part></tp:taxon-name></italic> group (<italic><tp:taxon-name><tp:taxon-name-part taxon-name-part-type="genus" reg="Solenysa">S.</tp:taxon-name-part><tp:taxon-name-part taxon-name-part-type="species" reg="protrudens">protrudens</tp:taxon-name-part></tp:taxon-name></italic> and <italic><tp:taxon-name><tp:taxon-name-part taxon-name-part-type="genus" reg="Solenysa">S.</tp:taxon-name-part><tp:taxon-name-part taxon-name-part-type="species" reg="lanyuensis">lanyuensis</tp:taxon-name-part></tp:taxon-name></italic> from Mainland China and Taiwan), and the <italic><tp:taxon-name><tp:taxon-name-part taxon-name-part-type="genus" reg="Solenysa">S.</tp:taxon-name-part><tp:taxon-name-part taxon-name-part-type="species" reg="mellotteei">mellotteei</tp:taxon-name-part></tp:taxon-name></italic> group (<italic><tp:taxon-name><tp:taxon-name-part taxon-name-part-type="genus" reg="Solenysa">S.</tp:taxon-name-part><tp:taxon-name-part taxon-name-part-type="species" reg="macrodonta">macrodonta</tp:taxon-name-part></tp:taxon-name></italic>, <italic><tp:taxon-name><tp:taxon-name-part taxon-name-part-type="genus" reg="Solenysa">S.</tp:taxon-name-part><tp:taxon-name-part taxon-name-part-type="species" reg="mellotteei">mellotteei</tp:taxon-name-part></tp:taxon-name></italic>, <italic><tp:taxon-name><tp:taxon-name-part taxon-name-part-type="genus" reg="Solenysa">S.</tp:taxon-name-part><tp:taxon-name-part taxon-name-part-type="species" reg="ogatai">ogatai</tp:taxon-name-part></tp:taxon-name></italic>, <italic><tp:taxon-name><tp:taxon-name-part taxon-name-part-type="genus" reg="Solenysa">S.</tp:taxon-name-part><tp:taxon-name-part taxon-name-part-type="species" reg="partibilis">partibilis</tp:taxon-name-part></tp:taxon-name></italic>, <italic><tp:taxon-name><tp:taxon-name-part taxon-name-part-type="genus" reg="Solenysa">S.</tp:taxon-name-part><tp:taxon-name-part taxon-name-part-type="species" reg="reflexilis">reflexilis</tp:taxon-name-part></tp:taxon-name></italic>, and <italic><tp:taxon-name><tp:taxon-name-part taxon-name-part-type="genus" reg="Solenysa">S.</tp:taxon-name-part><tp:taxon-name-part taxon-name-part-type="species" reg="trunciformis">trunciformis</tp:taxon-name-part></tp:taxon-name></italic>, all from Japan) (<xref ref-type="bibr" rid="B32">Tu and Hormiga 2011</xref>; <xref ref-type="bibr" rid="B28">Tian and Tu 2018</xref>). Later molecular studies supported the monophyly of these groups. (<xref ref-type="bibr" rid="B29">Tian et al. 2022</xref>).</p><p>The two new species from the Central Ryukyus exhibit a unique combination of morphological characters that set them apart from the previously known species groups. Our molecular analysis further supports this distinction placing these species in a monophyletic clade, separated from the other existing species groups (Fig. <xref ref-type="fig" rid="F12">12</xref>). Based on these findings, we propose a new species group, the <italic><tp:taxon-name><tp:taxon-name-part taxon-name-part-type="genus" reg="Solenysa">Solenysa</tp:taxon-name-part><tp:taxon-name-part taxon-name-part-type="species" reg="yambaruensis">yambaruensis</tp:taxon-name-part></tp:taxon-name></italic> group, to accommodate the two Ryukyuan species.</p></tp:treatment-sec><tp:treatment-sec><!--Section generated to contain objects referenced in tp:taxon-treatment.--><fig id="F12" position="float" orientation="portrait"><object-id xmlns:xlink="http://www.w3.org/1999/xlink" content-type="doi" xlink:type="simple">10.3897/zookeys.1232.142629.figure12</object-id><object-id xmlns:xlink="http://www.w3.org/1999/xlink" content-type="arpha" xlink:type="simple">E138276F-2A11-505D-AFEA-1C053AE5C89D</object-id><label>Figure 12.</label><caption><p>Phylogenetic tree based on combined <abbrev xmlns:xlink="http://www.w3.org/1999/xlink" xlink:title="Cytochrome c oxidase subunit I" id="ABBRID0EKJDI" xlink:type="simple">COI</abbrev> and <abbrev xmlns:xlink="http://www.w3.org/1999/xlink" xlink:title="Histone 3" id="ABBRID0EOJDI" xlink:type="simple">H3</abbrev> gene fragments reconstructed using maximum likelihood (<abbrev xmlns:xlink="http://www.w3.org/1999/xlink" xlink:title="maximum likelihood" id="ABBRID0ESJDI" xlink:type="simple">ML</abbrev>) on RAxML and Bayesian inference (<abbrev xmlns:xlink="http://www.w3.org/1999/xlink" xlink:title="Bayesian Inference" id="ABBRID0EWJDI" xlink:type="simple">BI</abbrev>) on MrBayes. Support at each node denotes the <abbrev xmlns:xlink="http://www.w3.org/1999/xlink" xlink:title="maximum likelihood" id="ABBRID0E1JDI" xlink:type="simple">ML</abbrev> bootstrap value (<abbrev xmlns:xlink="http://www.w3.org/1999/xlink" xlink:title="ML bootstrap value" id="ABBRID0E5JDI" xlink:type="simple">BV</abbrev>) and <abbrev xmlns:xlink="http://www.w3.org/1999/xlink" xlink:title="Bayesian Inference" id="ABBRID0ECKDI" xlink:type="simple">BI</abbrev> posterior probability (<abbrev xmlns:xlink="http://www.w3.org/1999/xlink" xlink:title="posterior protrusion of MTA" id="ABBRID0EGKDI" xlink:type="simple">PP</abbrev>). Nodes highly supported by at least one method (<abbrev xmlns:xlink="http://www.w3.org/1999/xlink" xlink:title="ML bootstrap value" id="ABBRID0EKKDI" xlink:type="simple">BV</abbrev> ≥ 75 or <abbrev xmlns:xlink="http://www.w3.org/1999/xlink" xlink:title="posterior protrusion of MTA" id="ABBRID0EOKDI" xlink:type="simple">PP</abbrev> ≥ 0.95) are highlighted by a black dot, nodes with medium support (<abbrev xmlns:xlink="http://www.w3.org/1999/xlink" xlink:title="ML bootstrap value" id="ABBRID0ESKDI" xlink:type="simple">BV</abbrev> ≥ 70 or <abbrev xmlns:xlink="http://www.w3.org/1999/xlink" xlink:title="posterior protrusion of MTA" id="ABBRID0EWKDI" xlink:type="simple">PP</abbrev> ≥ 0.90) are reported in grey, low supported nodes lack a dot. Branch lengths were scaled to the number of substitutions per site. <italic><tp:taxon-name><tp:taxon-name-part taxon-name-part-type="genus" reg="Solenysa">Solenysa</tp:taxon-name-part></tp:taxon-name></italic> species groups are highlighted with different colors. New taxa discussed in this work are reported in red.</p></caption><graphic xmlns:xlink="http://www.w3.org/1999/xlink" xlink:href="zookeys-1232-097_article-142629__-g012.jpg" position="float" orientation="portrait" xlink:type="simple" id="oo_1282850.jpg"><uri content-type="original_file" xlink:type="simple">https://binary.pensoft.net/fig/1282850</uri></graphic></fig></tp:treatment-sec><ref-list><ref id="B32"><mixed-citation xmlns:xlink="http://www.w3.org/1999/xlink" xlink:type="simple"><person-group><name name-style="western"><surname>Tu</surname><given-names>LH</given-names></name><name name-style="western"><surname>Hormiga</surname><given-names>G</given-names></name></person-group> (<year>2011</year>) <article-title>Phylogenetic analysis and revision of the linyphiid spider genus <italic><tp:taxon-name><tp:taxon-name-part taxon-name-part-type="genus">Solenysa</tp:taxon-name-part></tp:taxon-name></italic> (<tp:taxon-name><tp:taxon-name-part taxon-name-part-type="order">Araneae</tp:taxon-name-part></tp:taxon-name>: <tp:taxon-name><tp:taxon-name-part taxon-name-part-type="family">Linyphiidae</tp:taxon-name-part></tp:taxon-name>: <tp:taxon-name><tp:taxon-name-part taxon-name-part-type="subfamily">Erigoninae</tp:taxon-name-part></tp:taxon-name>).</article-title><source>Zoological Journal of the Linnean Society</source><volume>161</volume>(<issue>3</issue>): <fpage>484</fpage>–<lpage>530</lpage>. <ext-link xlink:href="10.1111/j.1096-3642.2010.00640.x" ext-link-type="doi" xlink:type="simple">https://doi.org/10.1111/j.1096-3642.2010.00640.x</ext-link></mixed-citation></ref><ref id="B28"><mixed-citation xmlns:xlink="http://www.w3.org/1999/xlink" xlink:type="simple"><person-group><name name-style="western"><surname>Tian</surname><given-names>JH</given-names></name><name name-style="western"><surname>Tu</surname><given-names>LH</given-names></name></person-group> (<year>2018</year>) <article-title>A new species of the spider genus <italic><tp:taxon-name><tp:taxon-name-part taxon-name-part-type="genus">Solenysa</tp:taxon-name-part></tp:taxon-name></italic> from China (<tp:taxon-name><tp:taxon-name-part taxon-name-part-type="order">Araneae</tp:taxon-name-part></tp:taxon-name>, <tp:taxon-name><tp:taxon-name-part taxon-name-part-type="family">Linyphiidae</tp:taxon-name-part></tp:taxon-name>).</article-title><source>Zootaxa</source><volume>4531</volume>(<issue>1</issue>): <fpage>142</fpage>–<lpage>146</lpage>. <ext-link xlink:href="10.11646/zootaxa.4531.1.10" ext-link-type="doi" xlink:type="simple">https://doi.org/10.11646/zootaxa.4531.1.10</ext-link></mixed-citation></ref><ref id="B29"><mixed-citation xmlns:xlink="http://www.w3.org/1999/xlink" xlink:type="simple"><person-group><name name-style="western"><surname>Tian</surname><given-names>J</given-names></name><name name-style="western"><surname>Zhan</surname><given-names>Y</given-names></name><name name-style="western"><surname>Shi</surname><given-names>C</given-names></name><name name-style="western"><surname>Ono</surname><given-names>H</given-names></name><name name-style="western"><surname>Tu</surname><given-names>L</given-names></name></person-group> (<year>2022</year>) <article-title><italic><tp:taxon-name><tp:taxon-name-part taxon-name-part-type="genus">Solenysa</tp:taxon-name-part></tp:taxon-name></italic>, a Cretaceous relict spider group in East Asia.</article-title><source>Diversity</source><volume>14</volume>(<issue>2</issue>): <fpage>120</fpage>. <ext-link xlink:href="10.3390/d14020120" ext-link-type="doi" xlink:type="simple">https://doi.org/10.3390/d14020120</ext-link></mixed-citation></ref></ref-list></tp:taxon-treatment>
