# Supplementary material for: ﻿Review of the spider genus Solenysa Simon, 1894 in Western Japan and Central Ryukyu with the description of three new species (Araneae, Linyphiidae)
Source: Zookeys. 2025 Mar 17;1232:97–130. doi: 10.3897/zookeys.1232.142629 (PMC11933919; doi:10.3897/zookeys.1232.142629)
Supplement: XML Treatment for Solenysa shimatchu [file zookeys.1232.142629-treatment2.xml]

<!DOCTYPE tp:taxon-treatment
  PUBLIC "-//TaxonX//DTD Taxonomic Treatment Publishing DTD v0 20100105//EN" "tax-treatment-NSO.dtd">
<tp:taxon-treatment xmlns:tp="http://www.plazi.org/taxpub"><tp:treatment-meta><kwd-group><label>Taxon classification</label><kwd>
                <named-content content-type="kingdom">Animalia</named-content>
              </kwd><kwd>
                <named-content content-type="order">Araneae</named-content>
              </kwd><kwd>
                <named-content content-type="family">Linyphiidae</named-content>
              </kwd></kwd-group><mixed-citation publication-type="journal"><person-group><name><surname>Ballarin</surname><given-names>Francesco</given-names></name><name><surname>Liao</surname><given-names>Hauchuan</given-names></name><name><surname>Touyama</surname><given-names>Zento</given-names></name><name><surname>Eguchi</surname><given-names>Katsuyuki</given-names></name></person-group><article-title>﻿Review of the spider genus <italic><tp:taxon-name><tp:taxon-name-part taxon-name-part-type="genus" reg="Solenysa">Solenysa</tp:taxon-name-part></tp:taxon-name></italic> Simon, 1894 in Western Japan and Central Ryukyu with the description of three new species (<tp:taxon-name><tp:taxon-name-part taxon-name-part-type="order">Araneae</tp:taxon-name-part></tp:taxon-name>, <tp:taxon-name><tp:taxon-name-part taxon-name-part-type="family">Linyphiidae</tp:taxon-name-part></tp:taxon-name>)</article-title><source>Zookeys</source><day>17</day><month>03</month><year>2025</year><volume>1232</volume><fpage>97</fpage><lpage>130</lpage><pub-id pub-id-type="doi">10.3897/zookeys.1232.142629</pub-id></mixed-citation></tp:treatment-meta><tp:nomenclature><label>﻿</label><tp:taxon-name>
              <object-id xmlns:xlink="http://www.w3.org/1999/xlink" content-type="arpha" xlink:type="simple">FA6E43E5-7A8F-552B-B800-96FEFDADBB39</object-id>
              <tp:taxon-name-part taxon-name-part-type="genus" reg="Solenysa">Solenysa</tp:taxon-name-part>
              <tp:taxon-name-part taxon-name-part-type="species" reg="shimatchu">shimatchu</tp:taxon-name-part>
              <object-id xmlns:xlink="http://www.w3.org/1999/xlink" content-type="zoobank" xlink:type="simple">https://zoobank.org/041CD89C-4412-40D9-A56B-A9382A71FDAD</object-id>
            </tp:taxon-name><tp:taxon-authority>Ballarin &amp; Eguchi</tp:taxon-authority><tp:taxon-status xmlns:xlink="http://www.w3.org/1999/xlink" xlink:type="simple">sp. nov.</tp:taxon-status><xref ref-type="fig" rid="F1">Figs 1A–J</xref><xref ref-type="fig" rid="F4">, 4A−C</xref><xref ref-type="fig" rid="F5">, 5A, B</xref></tp:nomenclature><tp:treatment-sec sec-type="material" id="SECID0EGBBG"><title>Material examined.</title><p><bold><italic>Holotype</italic> ♂ Japan</bold>: • <bold>Kagoshima Pref.</bold>, Amami-Ōshima Is., Setouchi, Amurogama, 121 m, <named-content xmlns:xlink="http://www.w3.org/1999/xlink" content-type="dwc:verbatimCoordinates" xlink:type="simple"><named-content content-type="geo-json" specific-use="{&#34;type&#34;:&#34;Point&#34;,&#34;coordinates&#34;:[129.316950,28.222610]}" id="NCID0EWBBG" xlink:type="simple">28.22261°N, 129.31695°E</named-content></named-content>, humid forest litter in a flat area near a creek, 10.Jul.2021, F. Ballarin leg. (<named-content xmlns:xlink="http://www.w3.org/1999/xlink" content-type="dwc:institutional_code" xlink:title="National Museum of Nature and Science, Tsukuba" xlink:href="http://grbio.org/institution/national-museum-nature-and-science" xlink:type="simple">NSMT</named-content>-Ar26184). <bold><italic>Paratypes</italic>. Japan: Kagoshima Pref.</bold>, Amami-Ōshima Is., • 3 ♀, Amami, Naze Oaza Asato, 176 m, <named-content xmlns:xlink="http://www.w3.org/1999/xlink" content-type="dwc:verbatimCoordinates" xlink:type="simple"><named-content content-type="geo-json" specific-use="{&#34;type&#34;:&#34;Point&#34;,&#34;coordinates&#34;:[129.481150,28.330660]}" id="NCID0EGCBG" xlink:type="simple">28.33066°N, 129.48115°E</named-content></named-content>, forest litter, 8.Jul.2021, F. Ballarin leg. (<named-content xmlns:xlink="http://www.w3.org/1999/xlink" content-type="dwc:institutional_code" xlink:title="National Museum of Nature and Science, Tsukuba" xlink:href="http://grbio.org/institution/national-museum-nature-and-science" xlink:type="simple">NSMT</named-content>-Ar26185) • 1 ♀, Sumiyocho Oaza Kawauchi, 54 m, <named-content xmlns:xlink="http://www.w3.org/1999/xlink" content-type="dwc:verbatimCoordinates" xlink:type="simple"><named-content content-type="geo-json" specific-use="{&#34;type&#34;:&#34;Point&#34;,&#34;coordinates&#34;:[129.423900,28.312190]}" id="NCID0ESCBG" xlink:type="simple">28.31219°N, 129.42390°E</named-content></named-content>, forest litter on a steep cliff, 8.Jul.2021, F. Ballarin leg. (<named-content xmlns:xlink="http://www.w3.org/1999/xlink" content-type="dwc:institutional_code" xlink:title="National Museum of Nature and Science, Tsukuba" xlink:href="http://grbio.org/institution/national-museum-nature-and-science" xlink:type="simple">NSMT</named-content>-Ar26186) • 1 ♂, Yamato, Ongachi, ~ <named-content xmlns:xlink="http://www.w3.org/1999/xlink" content-type="dwc:verbatimCoordinates" xlink:type="simple"><named-content content-type="geo-json" specific-use="{&#34;type&#34;:&#34;Point&#34;,&#34;coordinates&#34;:[129.394360,28.331110]}" id="NCID0E5CBG" xlink:type="simple">28.33111°N, 129.39436°E</named-content></named-content>, 9.Mar.2014, T. Suguro leg. (<named-content xmlns:xlink="http://www.w3.org/1999/xlink" content-type="dwc:institutional_code" xlink:title="Tokushima Prefectural Museum" xlink:href="http://grbio.org/institution/tokushima-prefectural-museum" xlink:type="simple">TKPM</named-content>-AR3243) • 1 ♂, 3 ♀, Yamato, Tsunagu, 196 m, <named-content xmlns:xlink="http://www.w3.org/1999/xlink" content-type="dwc:verbatimCoordinates" xlink:type="simple"><named-content content-type="geo-json" specific-use="{&#34;type&#34;:&#34;Point&#34;,&#34;coordinates&#34;:[129.417630,28.332240]}" id="NCID0EKDBG" xlink:type="simple">28.33224°N, 129.41763°E</named-content></named-content>, humid forest litter with stones near a creek, 9.Jul.2021, F. Ballarin leg. (<named-content xmlns:xlink="http://www.w3.org/1999/xlink" content-type="dwc:institutional_code" xlink:title="Museo Civico di Storia Naturale of Verona" xlink:href="http://grbio.org/institution/museo-civico-di-storia-naturale-di-verona" xlink:type="simple">MSNVR</named-content>-Ar032–035) • 2 ♀, Naze, Oaza Chinase, 63 m, <named-content xmlns:xlink="http://www.w3.org/1999/xlink" content-type="dwc:verbatimCoordinates" xlink:type="simple"><named-content content-type="geo-json" specific-use="{&#34;type&#34;:&#34;Point&#34;,&#34;coordinates&#34;:[129.449690,28.348960]}" id="NCID0EWDBG" xlink:type="simple">28.34896°N, 129.44969°E</named-content></named-content>, broadleaf forest litter, 9.Jul.2021, F. Ballarin leg. (<named-content xmlns:xlink="http://www.w3.org/1999/xlink" content-type="dwc:institutional_code" xlink:title="Tokushima Prefectural Museum" xlink:href="http://grbio.org/institution/tokushima-prefectural-museum" xlink:type="simple">TKPM</named-content>-AR3244) • 1 ♂, 5 ♀, Setouchi, Amurogama, 121 m, <named-content xmlns:xlink="http://www.w3.org/1999/xlink" content-type="dwc:verbatimCoordinates" xlink:type="simple"><named-content content-type="geo-json" specific-use="{&#34;type&#34;:&#34;Point&#34;,&#34;coordinates&#34;:[129.316950,28.222610]}" id="NCID0ECEBG" xlink:type="simple">28.22261°N, 129.31695°E</named-content></named-content>, humid forest litter in a flat area near a creek, 10.Jul.2021, F. Ballarin leg. (<named-content xmlns:xlink="http://www.w3.org/1999/xlink" content-type="dwc:institutional_code" xlink:title="Museum of Nature and Human Activities, Hyogo" xlink:href="http://grbio.org/institution/museum-nature-and-human-activities" xlink:type="simple">MNHAH</named-content>) • 1 ♂, 1 ♀, Tatsugo, Akina, 245 m, <named-content xmlns:xlink="http://www.w3.org/1999/xlink" content-type="dwc:verbatimCoordinates" xlink:type="simple"><named-content content-type="geo-json" specific-use="{&#34;type&#34;:&#34;Point&#34;,&#34;coordinates&#34;:[129.546880,28.422900]}" id="NCID0EOEBG" xlink:type="simple">28.42290°N, 129.54688°E</named-content></named-content>, rather dry forest litter, F. Ballarin leg. (<abbrev xmlns:xlink="http://www.w3.org/1999/xlink" xlink:title="personal collection of Francesco Ballarin" id="ABBRID0ETEBG" xlink:type="simple">FBPC</abbrev>) • 2 ♀, Uken, Ashiken, 208 m, <named-content xmlns:xlink="http://www.w3.org/1999/xlink" content-type="dwc:verbatimCoordinates" xlink:type="simple"><named-content content-type="geo-json" specific-use="{&#34;type&#34;:&#34;Point&#34;,&#34;coordinates&#34;:[129.273110,28.307800]}" id="NCID0E1EBG" xlink:type="simple">28.30780°N, 129.27311°E</named-content></named-content>, rather dry litter on a steep slope near a creek, 12.Jul.2021, F. Ballarin leg. (<named-content xmlns:xlink="http://www.w3.org/1999/xlink" content-type="dwc:institutional_code" xlink:title="National Museum of Nature and Science, Tsukuba" xlink:href="http://grbio.org/institution/national-museum-nature-and-science" xlink:type="simple">NSMT</named-content>-Ar26187).</p></tp:treatment-sec><tp:treatment-sec sec-type="material" id="SECID0EDFBG"><title>Other material examined.</title><p><bold>Japan: Kagoshima Pref.</bold>, Amami-Ōshima Is., • 1 ♀, Naze, Oaza Chinase, same locality and date, 274 m, <named-content xmlns:xlink="http://www.w3.org/1999/xlink" content-type="dwc:verbatimCoordinates" xlink:type="simple"><named-content content-type="geo-json" specific-use="{&#34;type&#34;:&#34;Point&#34;,&#34;coordinates&#34;:[129.454360,28.357050]}" id="NCID0EOFBG" xlink:type="simple">28.35705°N, 129.45436°E</named-content></named-content>, broadleaf forest litter, 9.Jul.2021, F. Ballarin leg. (<abbrev xmlns:xlink="http://www.w3.org/1999/xlink" xlink:title="personal collection of Francesco Ballarin" id="ABBRID0ETFBG" xlink:type="simple">FBPC</abbrev>) • 1 ♀, Tatsugo, Akina, 64 m, <named-content xmlns:xlink="http://www.w3.org/1999/xlink" content-type="dwc:verbatimCoordinates" xlink:type="simple"><named-content content-type="geo-json" specific-use="{&#34;type&#34;:&#34;Point&#34;,&#34;coordinates&#34;:[129.551040,28.421920]}" id="NCID0E1FBG" xlink:type="simple">28.42192°N, 129.55104°E</named-content></named-content>, humid forest litter with stones, 11.Jul.2021, F. Ballarin leg. (<abbrev xmlns:xlink="http://www.w3.org/1999/xlink" xlink:title="personal collection of Francesco Ballarin" id="ABBRID0E6FBG" xlink:type="simple">FBPC</abbrev>) • Tokunoshima Is., 1 ♂, 1 ♀, Amagi-cho, Nishiagina, ~ <named-content xmlns:xlink="http://www.w3.org/1999/xlink" content-type="dwc:verbatimCoordinates" xlink:type="simple"><named-content content-type="geo-json" specific-use="{&#34;type&#34;:&#34;Point&#34;,&#34;coordinates&#34;:[128.939800,27.763900]}" id="NCID0EGGBG" xlink:type="simple">27.7639°N, 128.9398°E</named-content></named-content>, 28.Mar.2018, T. Suguro leg. (<named-content xmlns:xlink="http://www.w3.org/1999/xlink" content-type="dwc:institutional_code" xlink:title="National Museum of Nature and Science, Tsukuba" xlink:href="http://grbio.org/institution/national-museum-nature-and-science" xlink:type="simple">NSMT</named-content>)</p></tp:treatment-sec><tp:treatment-sec sec-type="diagnosis" id="SECID0EPGBG"><title>Diagnosis.</title><p>Species closely related to <italic><tp:taxon-name><tp:taxon-name-part taxon-name-part-type="genus" reg="Solenysa">S.</tp:taxon-name-part><tp:taxon-name-part taxon-name-part-type="species" reg="yambaruensis">yambaruensis</tp:taxon-name-part></tp:taxon-name></italic> sp. nov. from which it can be easily separated by the dorsal color pattern of the opisthosoma, having a single white mark on the dorsal-posterior tip of the opisthosoma (vs three marks) (cf. Fig. <xref ref-type="fig" rid="F1">1A−E, F</xref> vs Fig. <xref ref-type="fig" rid="F2">2E, F</xref>). Males of <italic><tp:taxon-name><tp:taxon-name-part taxon-name-part-type="genus" reg="Solenysa">S.</tp:taxon-name-part><tp:taxon-name-part taxon-name-part-type="species" reg="shimatchu">shimatchu</tp:taxon-name-part></tp:taxon-name></italic> sp. nov. can be easily separated from males of <italic><tp:taxon-name><tp:taxon-name-part taxon-name-part-type="genus" reg="Solenysa">S.</tp:taxon-name-part><tp:taxon-name-part taxon-name-part-type="species" reg="yambaruensis">yambaruensis</tp:taxon-name-part></tp:taxon-name></italic> sp. nov. by the different shape of the posterior branch of the lamella (<abbrev xmlns:xlink="http://www.w3.org/1999/xlink" xlink:title="posterior branch of LA" id="ABBRID0E5HBG" xlink:type="simple">LA3</abbrev>), thinner and ending with a long and straight single needle-like tip (vs <abbrev xmlns:xlink="http://www.w3.org/1999/xlink" xlink:title="posterior branch of LA" id="ABBRID0ECIBG" xlink:type="simple">LA3</abbrev> wider, ribbon-like, and ending with a bent spine and two denticles) (cf. Fig. <xref ref-type="fig" rid="F4">4A−C</xref> vs Fig. <xref ref-type="fig" rid="F4">4D−F</xref>). Additionally, the paracymbium (P) has a less-developed and shorter ventral lobe (<abbrev xmlns:xlink="http://www.w3.org/1999/xlink" xlink:title="ventral lobe of paracymbium" id="ABBRID0EOIBG" xlink:type="simple">VLP</abbrev>), headed ventrally (vs <abbrev xmlns:xlink="http://www.w3.org/1999/xlink" xlink:title="ventral lobe of paracymbium" id="ABBRID0ESIBG" xlink:type="simple">VLP</abbrev> with a wider lobe headed antero-ventrally); the probasal cymbial apophysis (<abbrev xmlns:xlink="http://www.w3.org/1999/xlink" xlink:title="probasal cymbial apophysis" id="ABBRID0EWIBG" xlink:type="simple">PBP</abbrev>) is less bent and headed retrolaterally when observed dorsally (vs <abbrev xmlns:xlink="http://www.w3.org/1999/xlink" xlink:title="probasal cymbial apophysis" id="ABBRID0E1IBG" xlink:type="simple">PBP</abbrev> more bent and headed antero-retrolaterally); and the proximal tibial apophysis (<abbrev xmlns:xlink="http://www.w3.org/1999/xlink" xlink:title="proximal tibial apophysis" id="ABBRID0E5IBG" xlink:type="simple">PTP</abbrev>) is more developed and with thicker spines (vs <abbrev xmlns:xlink="http://www.w3.org/1999/xlink" xlink:title="proximal tibial apophysis" id="ABBRID0ECJBG" xlink:type="simple">PTP</abbrev> less developed and with thinner spines) (cf. Fig. <xref ref-type="fig" rid="F1">1A−D</xref> vs Figs <xref ref-type="fig" rid="F2">2A−D</xref>, <xref ref-type="fig" rid="F5">5A, B, C–F</xref>).</p><fig id="F1" position="float" orientation="portrait"><object-id xmlns:xlink="http://www.w3.org/1999/xlink" content-type="doi" xlink:type="simple">10.3897/zookeys.1232.142629.figure1</object-id><object-id xmlns:xlink="http://www.w3.org/1999/xlink" content-type="arpha" xlink:type="simple">04EAD61C-3B2D-5A15-9028-2D21668219E6</object-id><label>Figure 1.</label><caption><p><italic><tp:taxon-name><tp:taxon-name-part taxon-name-part-type="genus" reg="Solenysa">Solenysa</tp:taxon-name-part><tp:taxon-name-part taxon-name-part-type="species" reg="shimatchu">shimatchu</tp:taxon-name-part></tp:taxon-name></italic> sp. nov. <bold>A</bold> male palp, prolateral <bold>B</bold> ditto, retrolateral <bold>C</bold> ditto, dorsal <bold>D</bold> ditto, ventral <bold>E</bold> habitus of male, dorsal <bold>F</bold> habitus of female, dorsal <bold>G</bold> epigyne, posterior <bold>H</bold> ditto, ventral <bold>I</bold> ditto, lateral <bold>J</bold> vulva, dorsal. Abbreviations: <abbrev xmlns:xlink="http://www.w3.org/1999/xlink" xlink:title="dorsal plate" id="ABBRID0EZKBG" xlink:type="simple">DP</abbrev> dorsal plate; <abbrev xmlns:xlink="http://www.w3.org/1999/xlink" xlink:title="distal suprategular apophysis" id="ABBRID0E4KBG" xlink:type="simple">DSA</abbrev> distal suprategular apophysis; E embolus; <abbrev xmlns:xlink="http://www.w3.org/1999/xlink" xlink:title="epigynal collar" id="ABBRID0EBLBG" xlink:type="simple">EC</abbrev> epigynal collar; <abbrev xmlns:xlink="http://www.w3.org/1999/xlink" xlink:title="median branch of LA" id="ABBRID0EFLBG" xlink:type="simple">LA2</abbrev> median branch of lamella; <abbrev xmlns:xlink="http://www.w3.org/1999/xlink" xlink:title="posterior branch of LA" id="ABBRID0EJLBG" xlink:type="simple">LA3</abbrev> posterior branch of lamella; <abbrev xmlns:xlink="http://www.w3.org/1999/xlink" xlink:title="lobe of the dorsal plate" id="ABBRID0ENLBG" xlink:type="simple">LDP</abbrev> lobe of the dorsal plate; P paracymbium; <abbrev xmlns:xlink="http://www.w3.org/1999/xlink" xlink:title="probasal cymbial apophysis" id="ABBRID0ERLBG" xlink:type="simple">PBP</abbrev> probasal cymbial apophysis; <abbrev xmlns:xlink="http://www.w3.org/1999/xlink" xlink:title="proximal tibial apophysis" id="ABBRID0EVLBG" xlink:type="simple">PTP</abbrev> proximal tibial apophysis; <abbrev xmlns:xlink="http://www.w3.org/1999/xlink" xlink:title="cymbial retrolateral process" id="ABBRID0EZLBG" xlink:type="simple">RLP</abbrev> cymbial retrolateral process; S spermatheca; <abbrev xmlns:xlink="http://www.w3.org/1999/xlink" xlink:title="solenoid" id="ABBRID0E4LBG" xlink:type="simple">SL</abbrev> solenoid; <abbrev xmlns:xlink="http://www.w3.org/1999/xlink" xlink:title="Solenysa tegular triangle" id="ABBRID0EBMBG" xlink:type="simple">STT</abbrev><italic><tp:taxon-name><tp:taxon-name-part taxon-name-part-type="genus" reg="Solenysa">Solenysa</tp:taxon-name-part></tp:taxon-name></italic> tegular triangle; T tegulum; <abbrev xmlns:xlink="http://www.w3.org/1999/xlink" xlink:title="ventral lobe of paracymbium" id="ABBRID0EMMBG" xlink:type="simple">VLP</abbrev> ventral lobe of P; <abbrev xmlns:xlink="http://www.w3.org/1999/xlink" xlink:title="ventral plate" id="ABBRID0EQMBG" xlink:type="simple">VP</abbrev> ventral plate. Scale bars: 0.05 mm (<bold>A–D, G–J</bold>); 0.5 mm (<bold>E, F</bold>).</p></caption><graphic xmlns:xlink="http://www.w3.org/1999/xlink" xlink:href="zookeys-1232-097_article-142629__-g001.jpg" position="float" orientation="portrait" xlink:type="simple" id="oo_1282839.jpg"><uri content-type="original_file" xlink:type="simple">https://binary.pensoft.net/fig/1282839</uri></graphic></fig><fig id="F2" position="float" orientation="portrait"><object-id xmlns:xlink="http://www.w3.org/1999/xlink" content-type="doi" xlink:type="simple">10.3897/zookeys.1232.142629.figure2</object-id><object-id xmlns:xlink="http://www.w3.org/1999/xlink" content-type="arpha" xlink:type="simple">3A22FA62-D6A0-51EB-A7D0-E266F571193D</object-id><label>Figure 2.</label><caption><p><italic><tp:taxon-name><tp:taxon-name-part taxon-name-part-type="genus" reg="Solenysa">Solenysa</tp:taxon-name-part><tp:taxon-name-part taxon-name-part-type="species" reg="yambaruensis">yambaruensis</tp:taxon-name-part></tp:taxon-name></italic> sp. nov. <bold>A</bold> male palp, prolateral <bold>B</bold> ditto, retrolateral <bold>C</bold> ditto, dorsal <bold>D</bold> ditto, ventral <bold>E</bold> habitus of male, dorsal <bold>F</bold> habitus of female, dorsal <bold>G</bold> epigyne, posterior <bold>H</bold> ditto, ventral <bold>I</bold> ditto, lateral <bold>J</bold> vulva, dorsal. Abbreviations: <abbrev xmlns:xlink="http://www.w3.org/1999/xlink" xlink:title="copulatory duct" id="ABBRID0EEOBG" xlink:type="simple">CD</abbrev> copulatory duct; <abbrev xmlns:xlink="http://www.w3.org/1999/xlink" xlink:title="dorsal plate" id="ABBRID0EIOBG" xlink:type="simple">DP</abbrev> dorsal plate; <abbrev xmlns:xlink="http://www.w3.org/1999/xlink" xlink:title="distal suprategular apophysis" id="ABBRID0EMOBG" xlink:type="simple">DSA</abbrev> distal suprategular apophysis; E embolus; <abbrev xmlns:xlink="http://www.w3.org/1999/xlink" xlink:title="epigynal collar" id="ABBRID0EQOBG" xlink:type="simple">EC</abbrev> epigynal collar; <abbrev xmlns:xlink="http://www.w3.org/1999/xlink" xlink:title="fertilization duct" id="ABBRID0EUOBG" xlink:type="simple">FD</abbrev> fertilization duct; <abbrev xmlns:xlink="http://www.w3.org/1999/xlink" xlink:title="posterior branch of LA" id="ABBRID0EYOBG" xlink:type="simple">LA3</abbrev> posterior branch of lamella; <abbrev xmlns:xlink="http://www.w3.org/1999/xlink" xlink:title="lobe of the dorsal plate" id="ABBRID0E3OBG" xlink:type="simple">LDP</abbrev> lobe of the dorsal plate; <abbrev xmlns:xlink="http://www.w3.org/1999/xlink" xlink:title="median terminal apophysis" id="ABBRID0EAPBG" xlink:type="simple">MTA</abbrev> median terminal apophysis; P paracymbium; <abbrev xmlns:xlink="http://www.w3.org/1999/xlink" xlink:title="probasal cymbial apophysis" id="ABBRID0EEPBG" xlink:type="simple">PBP</abbrev> probasal cymbial apophysis; <abbrev xmlns:xlink="http://www.w3.org/1999/xlink" xlink:title="proximal tibial apophysis" id="ABBRID0EIPBG" xlink:type="simple">PTP</abbrev> proximal tibial apophysis; S spermatheca; <abbrev xmlns:xlink="http://www.w3.org/1999/xlink" xlink:title="solenoid" id="ABBRID0EMPBG" xlink:type="simple">SL</abbrev> solenoid; <abbrev xmlns:xlink="http://www.w3.org/1999/xlink" xlink:title="Solenysa tegular triangle" id="ABBRID0EQPBG" xlink:type="simple">STT</abbrev><italic>Solenysа</italic> tegular triangle; T tegulum; <abbrev xmlns:xlink="http://www.w3.org/1999/xlink" xlink:title="ventral lobe of paracymbium" id="ABBRID0E2PBG" xlink:type="simple">VLP</abbrev> ventral lobe of P; <abbrev xmlns:xlink="http://www.w3.org/1999/xlink" xlink:title="ventral plate" id="ABBRID0E6PBG" xlink:type="simple">VP</abbrev> ventral plate. Scale bars: 0.05 mm (<bold>A–D, G–J</bold>); 0.5 mm (<bold>E, F</bold>).</p></caption><graphic xmlns:xlink="http://www.w3.org/1999/xlink" xlink:href="zookeys-1232-097_article-142629__-g002.jpg" position="float" orientation="portrait" xlink:type="simple" id="oo_1282840.jpg"><uri content-type="original_file" xlink:type="simple">https://binary.pensoft.net/fig/1282840</uri></graphic></fig><p>Females of <italic><tp:taxon-name><tp:taxon-name-part taxon-name-part-type="genus" reg="Solenysa">S.</tp:taxon-name-part><tp:taxon-name-part taxon-name-part-type="species" reg="shimatchu">shimatchu</tp:taxon-name-part></tp:taxon-name></italic> sp. nov. can be distinguished from females of <italic><tp:taxon-name><tp:taxon-name-part taxon-name-part-type="genus" reg="Solenysa">S.</tp:taxon-name-part><tp:taxon-name-part taxon-name-part-type="species" reg="yambaruensis">yambaruensis</tp:taxon-name-part></tp:taxon-name></italic> sp. nov. by the different shape of the epigyne: more rounded and protruding when observed laterally (vs flatter and less protruding); having a more V-shaped ventral plate (<abbrev xmlns:xlink="http://www.w3.org/1999/xlink" xlink:title="ventral plate" id="ABBRID0EERBG" xlink:type="simple">VP</abbrev>) (vs <abbrev xmlns:xlink="http://www.w3.org/1999/xlink" xlink:title="ventral plate" id="ABBRID0EIRBG" xlink:type="simple">VP</abbrev> more trapezoidal with flatter posterior borders); and a more protruding lobe of the dorsal plate (<abbrev xmlns:xlink="http://www.w3.org/1999/xlink" xlink:title="lobe of the dorsal plate" id="ABBRID0EMRBG" xlink:type="simple">LDP</abbrev>) (vs <abbrev xmlns:xlink="http://www.w3.org/1999/xlink" xlink:title="lobe of the dorsal plate" id="ABBRID0EQRBG" xlink:type="simple">LDP</abbrev> less protruding) (cf. Fig. <xref ref-type="fig" rid="F1">1G−J</xref> vs Fig. <xref ref-type="fig" rid="F2">2G−J</xref>).</p><p>For additional separation from other <italic><tp:taxon-name><tp:taxon-name-part taxon-name-part-type="genus" reg="Solenysa">Solenysa</tp:taxon-name-part></tp:taxon-name></italic> spp. see the species group’s diagnosis.</p></tp:treatment-sec><tp:treatment-sec sec-type="description" id="SECID0EFSBG"><title>Description.</title><p>Male (holotype). Total length: 1.21. Prosoma 0.71 long; 0.46 wide. Clypeus 0.24 long. Habitus as in Fig. <xref ref-type="fig" rid="F1">1E</xref>. Length of legs as follows: I 2.38 (0.62, 0.15, 0.63, 0.53, 0.45), II 2.02 (0.56, 0.14, 0.51, 0.43, 0.38), III 1.61 (0.43, 0.13, 0.37, 0.36, 0.33), IV 1.80 (0.50, 0.13, 0.44, 0.39, 0.34). Opisthosoma uniformly greyish with scattered small lighter dots, one wider, distinct dorsal whitish mark near posterior tip of opisthosoma. Other somatic characters as reported in species group.</p><p>Palp as in Figs <xref ref-type="fig" rid="F1">1A−D</xref>, <xref ref-type="fig" rid="F4">4A−C</xref>, <xref ref-type="fig" rid="F5">5A, B</xref>. Proximal tibial apophysis (<abbrev xmlns:xlink="http://www.w3.org/1999/xlink" xlink:title="proximal tibial apophysis" id="ABBRID0E4SBG" xlink:type="simple">PTP</abbrev>) strongly protruding antero-retrolaterally, bearing 3 thick spines. Probasal cymbial apophysis (<abbrev xmlns:xlink="http://www.w3.org/1999/xlink" xlink:title="probasal cymbial apophysis" id="ABBRID0EBTBG" xlink:type="simple">PBP</abbrev>), massive, hook-like when observed dorsally, headed retrolaterally. Ventral lobe of paracymbium (<abbrev xmlns:xlink="http://www.w3.org/1999/xlink" xlink:title="ventral lobe of paracymbium" id="ABBRID0EFTBG" xlink:type="simple">VLP</abbrev>) headed ventrally. Lamella with 3 well-developed branches: <abbrev xmlns:xlink="http://www.w3.org/1999/xlink" xlink:title="anterior branch of LA" id="ABBRID0EJTBG" xlink:type="simple">LA1</abbrev> wide, ribbon-like, transparent; <abbrev xmlns:xlink="http://www.w3.org/1999/xlink" xlink:title="median branch of LA" id="ABBRID0ENTBG" xlink:type="simple">LA2</abbrev> and <abbrev xmlns:xlink="http://www.w3.org/1999/xlink" xlink:title="posterior branch of LA" id="ABBRID0ERTBG" xlink:type="simple">LA3</abbrev> both sclerotized, strait, needle-like; <abbrev xmlns:xlink="http://www.w3.org/1999/xlink" xlink:title="median branch of LA" id="ABBRID0EVTBG" xlink:type="simple">LA2</abbrev> shorter, headed antero-ventrally; <abbrev xmlns:xlink="http://www.w3.org/1999/xlink" xlink:title="posterior branch of LA" id="ABBRID0EZTBG" xlink:type="simple">LA3</abbrev> longer, with a slightly wider, ribbon-like basal part, ending sharp and thin, headed antero-dorsally. Posterior terminal apophysis (<abbrev xmlns:xlink="http://www.w3.org/1999/xlink" xlink:title="posterior terminal apophysis" id="ABBRID0E4TBG" xlink:type="simple">PTA</abbrev>), thin and transparent, almost invisible. Median terminal apophysis (<abbrev xmlns:xlink="http://www.w3.org/1999/xlink" xlink:title="median terminal apophysis" id="ABBRID0EBUBG" xlink:type="simple">MTA</abbrev>) half-transparent, lobated, slightly twisted. Anterior terminal apophysis (<abbrev xmlns:xlink="http://www.w3.org/1999/xlink" xlink:title="anterior terminal apophysis" id="ABBRID0EFUBG" xlink:type="simple">ATA</abbrev>) ribbon-like, strongly sclerotized, flattened, slightly twisted, headed anteriorly, ending with a sharp tip. Median tooth (MT) of <abbrev xmlns:xlink="http://www.w3.org/1999/xlink" xlink:title="anterior terminal apophysis" id="ABBRID0EJUBG" xlink:type="simple">ATA</abbrev> small and stocky, headed anteriorly. Embolus (E) transparent, twisted, and fringed, partially hidden by <abbrev xmlns:xlink="http://www.w3.org/1999/xlink" xlink:title="anterior terminal apophysis" id="ABBRID0ENUBG" xlink:type="simple">ATA</abbrev>.</p><p>Female (one of the paratypes). Total length: 1.26. Prosoma 0.72 long; 0.46 wide. Clypeus 0.24 long. Habitus as in Fig. <xref ref-type="fig" rid="F1">1F</xref>. Length of legs as follows: I 2.22 (0.58, 0.16, 0.57, 0.50, 0.41), II 1.93 (0.53, 0.13, 0.47, 0.43, 0.37), III 1.61 (0.43, 0.14, 0.35, 0.36, 0.33), IV 1.95 (0.53, 0.14, 0.48, 0.43, 0.37). Color and other features as in male.</p><p>Epigyne and vulva as in Fig. <xref ref-type="fig" rid="F1">1G−J</xref>, strongly protruding when observed laterally. Solenoid (<abbrev xmlns:xlink="http://www.w3.org/1999/xlink" xlink:title="solenoid" id="ABBRID0E4UBG" xlink:type="simple">SL</abbrev>) folded anterodorsally with 2 wide transversal folds before reaching the dorsal base of epigyne. Ventral plate (<abbrev xmlns:xlink="http://www.w3.org/1999/xlink" xlink:title="ventral plate" id="ABBRID0EBVBG" xlink:type="simple">VP</abbrev>) slightly V-shaped, anterior border strongly concave. Dorsal plate (<abbrev xmlns:xlink="http://www.w3.org/1999/xlink" xlink:title="dorsal plate" id="ABBRID0EFVBG" xlink:type="simple">DP</abbrev>) undivided, bearing a well-developed rectangular ventral lobe (<abbrev xmlns:xlink="http://www.w3.org/1999/xlink" xlink:title="lobe of the dorsal plate" id="ABBRID0EJVBG" xlink:type="simple">LDP</abbrev>) protruding posteriorly. Copulatory ducts (<abbrev xmlns:xlink="http://www.w3.org/1999/xlink" xlink:title="copulatory duct" id="ABBRID0ENVBG" xlink:type="simple">CD</abbrev>) thick, heading antero-laterally then posteriorly before reaching posterior side of spermathecae. Fertilization ducts (<abbrev xmlns:xlink="http://www.w3.org/1999/xlink" xlink:title="fertilization duct" id="ABBRID0ERVBG" xlink:type="simple">FD</abbrev>) thin, Z-shaped, bent anteriorly. Spermathecae (S) wide, oval (Fig. <xref ref-type="fig" rid="F1">1J</xref>).</p></tp:treatment-sec><tp:treatment-sec sec-type="etymology" id="SECID0EZVBG"><title>Etymology.</title><p>The specific name is derived from the word “<tp:taxon-name><tp:taxon-name-part taxon-name-part-type="genus" reg="Solenysa"/><tp:taxon-name-part taxon-name-part-type="species" reg="shimatchu">shimatchu</tp:taxon-name-part></tp:taxon-name>” (島っちゅ) meaning “islander” in the Amami-Ōshima local language. The name refers to the insular origin of the species endemic to Amami-Ōshima and Tokunoshima islands. Name in apposition.</p></tp:treatment-sec><tp:treatment-sec sec-type="distribution" id="SECID0EIWBG"><title>Distribution.</title><p>Endemic to Amami-Ōshima and Tokunoshima islands, Central Ryukyus, Japan (Fig. <xref ref-type="fig" rid="F13">13</xref>).</p></tp:treatment-sec><tp:treatment-sec sec-type="habitat" id="SECID0ESWBG"><title>Habitat.</title><p>This species has been observed building simple sheet webs in open spaces in humid leaf litter on the floor of broadleaved forest.</p></tp:treatment-sec><tp:treatment-sec><!--Section generated to contain objects referenced in tp:taxon-treatment.--><fig id="F4" position="float" orientation="portrait"><object-id xmlns:xlink="http://www.w3.org/1999/xlink" content-type="doi" xlink:type="simple">10.3897/zookeys.1232.142629.figure4</object-id><object-id xmlns:xlink="http://www.w3.org/1999/xlink" content-type="arpha" xlink:type="simple">3A4D8923-A61D-542B-89CA-577FD3F6236E</object-id><label>Figure 4.</label><caption><p>Embolic divisions of newly described <italic><tp:taxon-name><tp:taxon-name-part taxon-name-part-type="genus" reg="Solenysa">Solenysa</tp:taxon-name-part></tp:taxon-name></italic> spp. <bold>A</bold> embolic division of <italic><tp:taxon-name><tp:taxon-name-part taxon-name-part-type="genus" reg="Solenysa">S.</tp:taxon-name-part><tp:taxon-name-part taxon-name-part-type="species" reg="shimatchu">shimatchu</tp:taxon-name-part></tp:taxon-name></italic> sp. nov., ventral <bold>B</bold> ditto, retrolateral <bold>C</bold> ditto, ventro-prolateral<bold>D</bold> embolic division of <italic><tp:taxon-name><tp:taxon-name-part taxon-name-part-type="genus" reg="Solenysa">S.</tp:taxon-name-part><tp:taxon-name-part taxon-name-part-type="species" reg="yambaruensis">yambaruensis</tp:taxon-name-part></tp:taxon-name></italic> sp. nov., ventral <bold>E</bold> ditto, retrolateral <bold>F</bold> ditto, ventro-prolateral <bold>G</bold> embolic division of <italic><tp:taxon-name><tp:taxon-name-part taxon-name-part-type="genus" reg="Solenysa">Solenysa</tp:taxon-name-part><tp:taxon-name-part taxon-name-part-type="species" reg="bilamellata">bilamellata</tp:taxon-name-part></tp:taxon-name></italic> sp. nov., ventral <bold>H</bold> ditto, retrolateral <bold>I</bold> ditto, ventro-prolateral. Abbreviations: <abbrev xmlns:xlink="http://www.w3.org/1999/xlink" xlink:title="anterior protrusion of MTA" id="ABBRID0EI3AI" xlink:type="simple">AP</abbrev> anterior protrusion of <abbrev xmlns:xlink="http://www.w3.org/1999/xlink" xlink:title="median terminal apophysis" id="ABBRID0EM3AI" xlink:type="simple">MTA</abbrev>; <abbrev xmlns:xlink="http://www.w3.org/1999/xlink" xlink:title="anterior terminal apophysis" id="ABBRID0EQ3AI" xlink:type="simple">ATA</abbrev> anterior terminal apophysis; <abbrev xmlns:xlink="http://www.w3.org/1999/xlink" xlink:title="distal suprategular apophysis" id="ABBRID0EU3AI" xlink:type="simple">DSA</abbrev> distal supra-tegular apophysis; E embolus; <abbrev xmlns:xlink="http://www.w3.org/1999/xlink" xlink:title="anterior branch of LA" id="ABBRID0EY3AI" xlink:type="simple">LA1</abbrev> anterior branch of lamella; <abbrev xmlns:xlink="http://www.w3.org/1999/xlink" xlink:title="median branch of LA" id="ABBRID0E33AI" xlink:type="simple">LA2</abbrev> median branch of lamella; <abbrev xmlns:xlink="http://www.w3.org/1999/xlink" xlink:title="posterior branch of LA" id="ABBRID0EA4AI" xlink:type="simple">LA3</abbrev> posterior branch of lamella; MT median tooth on anterior terminal apophysis; <abbrev xmlns:xlink="http://www.w3.org/1999/xlink" xlink:title="median protrusion of MTA" id="ABBRID0EE4AI" xlink:type="simple">MP</abbrev> median protrusion of <abbrev xmlns:xlink="http://www.w3.org/1999/xlink" xlink:title="median terminal apophysis" id="ABBRID0EI4AI" xlink:type="simple">MTA</abbrev>; <abbrev xmlns:xlink="http://www.w3.org/1999/xlink" xlink:title="median terminal apophysis" id="ABBRID0EM4AI" xlink:type="simple">MTA</abbrev> median terminal apophysis; <abbrev xmlns:xlink="http://www.w3.org/1999/xlink" xlink:title="posterior terminal apophysis" id="ABBRID0EQ4AI" xlink:type="simple">PTA</abbrev> posterior terminal apophysis; R radix. Scale bars: 0.05 mm.</p></caption><graphic xmlns:xlink="http://www.w3.org/1999/xlink" xlink:href="zookeys-1232-097_article-142629__-g004.jpg" position="float" orientation="portrait" xlink:type="simple" id="oo_1282842.jpg"><uri content-type="original_file" xlink:type="simple">https://binary.pensoft.net/fig/1282842</uri></graphic></fig><fig id="F5" position="float" orientation="portrait"><object-id xmlns:xlink="http://www.w3.org/1999/xlink" content-type="doi" xlink:type="simple">10.3897/zookeys.1232.142629.figure5</object-id><object-id xmlns:xlink="http://www.w3.org/1999/xlink" content-type="arpha" xlink:type="simple">FB5AA32A-CD65-5297-89F7-27AA45400051</object-id><label>Figure 5.</label><caption><p>Palp and embolic division of <italic><tp:taxon-name><tp:taxon-name-part taxon-name-part-type="genus" reg="Solenysa">Solenysa</tp:taxon-name-part></tp:taxon-name></italic> spp. under SEM microscope <bold>A</bold> palp of <italic><tp:taxon-name><tp:taxon-name-part taxon-name-part-type="genus" reg="Solenysa">S.</tp:taxon-name-part><tp:taxon-name-part taxon-name-part-type="species" reg="shimatchu">shimatchu</tp:taxon-name-part></tp:taxon-name></italic> sp. nov., ventro-retrolateral <bold>B</bold> ditto, embolic division, ventral <bold>C</bold> palp of <italic><tp:taxon-name><tp:taxon-name-part taxon-name-part-type="genus" reg="Solenysa">S.</tp:taxon-name-part><tp:taxon-name-part taxon-name-part-type="species" reg="yambaruensis">yambaruensis</tp:taxon-name-part></tp:taxon-name></italic> sp. nov., ventro-retrolateral <bold>D</bold> ditto, ventral <bold>E</bold> ditto, embolic division, ventro-prolateral <bold>F</bold> ditto, ventral. Abbreviations: <abbrev xmlns:xlink="http://www.w3.org/1999/xlink" xlink:title="anterior terminal apophysis" id="ABBRID0EK6AI" xlink:type="simple">ATA</abbrev> anterior terminal apophysis; <abbrev xmlns:xlink="http://www.w3.org/1999/xlink" xlink:title="distal suprategular apophysis" id="ABBRID0EO6AI" xlink:type="simple">DSA</abbrev> distal supra-tegular apophysis; E embolus; <abbrev xmlns:xlink="http://www.w3.org/1999/xlink" xlink:title="anterior branch of LA" id="ABBRID0ES6AI" xlink:type="simple">LA1</abbrev> anterior branch of lamella; <abbrev xmlns:xlink="http://www.w3.org/1999/xlink" xlink:title="median branch of LA" id="ABBRID0EW6AI" xlink:type="simple">LA2</abbrev> median branch of lamella; <abbrev xmlns:xlink="http://www.w3.org/1999/xlink" xlink:title="posterior branch of LA" id="ABBRID0E16AI" xlink:type="simple">LA3</abbrev> posterior branch of lamella; MT median tooth on anterior terminal apophysis; <abbrev xmlns:xlink="http://www.w3.org/1999/xlink" xlink:title="median terminal apophysis" id="ABBRID0E56AI" xlink:type="simple">MTA</abbrev> median terminal apophysis; P paracymbium; <abbrev xmlns:xlink="http://www.w3.org/1999/xlink" xlink:title="posterior terminal apophysis" id="ABBRID0ECABI" xlink:type="simple">PTA</abbrev> posterior terminal apophysis; R radix; <abbrev xmlns:xlink="http://www.w3.org/1999/xlink" xlink:title="cymbial retrolateral process" id="ABBRID0EGABI" xlink:type="simple">RLP</abbrev> cymbial retrolateral process; <abbrev xmlns:xlink="http://www.w3.org/1999/xlink" xlink:title="Solenysa tegular triangle" id="ABBRID0EKABI" xlink:type="simple">STT</abbrev><tp:taxon-name><tp:taxon-name-part taxon-name-part-type="genus" reg="Solenysa">Solenysa</tp:taxon-name-part></tp:taxon-name> tegular triangle; T tegulum.</p></caption><graphic xmlns:xlink="http://www.w3.org/1999/xlink" xlink:href="zookeys-1232-097_article-142629__-g005.jpg" position="float" orientation="portrait" xlink:type="simple" id="oo_1282843.jpg"><uri content-type="original_file" xlink:type="simple">https://binary.pensoft.net/fig/1282843</uri></graphic></fig><fig id="F13" position="float" orientation="portrait"><object-id xmlns:xlink="http://www.w3.org/1999/xlink" content-type="doi" xlink:type="simple">10.3897/zookeys.1232.142629.figure13</object-id><object-id xmlns:xlink="http://www.w3.org/1999/xlink" content-type="arpha" xlink:type="simple">E49B0F40-F616-52A8-9754-AAFEA4714523</object-id><label>Figure 13.</label><caption><p>Distribution of <italic><tp:taxon-name><tp:taxon-name-part taxon-name-part-type="genus" reg="Solenysa">Solenysa</tp:taxon-name-part></tp:taxon-name></italic> species in the Ryukyu Archipelago and surrounding areas. The Ryukyu Archipelago is marked with a dashed line. Diamonds refer to records of <italic><tp:taxon-name><tp:taxon-name-part taxon-name-part-type="genus" reg="Solenysa">Solenysa</tp:taxon-name-part></tp:taxon-name></italic> spp. from the literature (<xref ref-type="bibr" rid="B21">Shinkai et al. 2024</xref>; WSC 2024), dots refer to new records, squares indicate the species type locality, and question marks indicate uncertain records of <italic><tp:taxon-name><tp:taxon-name-part taxon-name-part-type="genus" reg="Solenysa">S.</tp:taxon-name-part><tp:taxon-name-part taxon-name-part-type="species" reg="reflexilis">reflexilis</tp:taxon-name-part></tp:taxon-name></italic>.</p></caption><graphic xmlns:xlink="http://www.w3.org/1999/xlink" xlink:href="zookeys-1232-097_article-142629__-g013.jpg" position="float" orientation="portrait" xlink:type="simple" id="oo_1282851.jpg"><uri content-type="original_file" xlink:type="simple">https://binary.pensoft.net/fig/1282851</uri></graphic></fig></tp:treatment-sec><ref-list><ref id="B21"><mixed-citation xmlns:xlink="http://www.w3.org/1999/xlink" xlink:type="simple"><person-group><name name-style="western"><surname>Shinkai</surname><given-names>A</given-names></name><name name-style="western"><surname>Andoh</surname><given-names>A</given-names></name><name name-style="western"><surname>Tanikawa</surname><given-names>A</given-names></name><name name-style="western"><surname>Ikeda</surname><given-names>H</given-names></name><name name-style="western"><surname>Kuwata</surname><given-names>T</given-names></name></person-group> (<year>2024</year>) Japanese Spiders ver.2024. Self-published CD by the authors. <ext-link xlink:href="https://kakureobi.sakura.ne.jp/CD2/mainindex.htm" ext-link-type="uri" xlink:type="simple">https://kakureobi.sakura.ne.jp/CD2/mainindex.htm</ext-link> [In Japanese] [last accessed on Sep. 2024]</mixed-citation></ref></ref-list></tp:taxon-treatment>
