# Supplementary material for: ﻿Review of the spider genus Solenysa Simon, 1894 in Western Japan and Central Ryukyu with the description of three new species (Araneae, Linyphiidae)
Source: Zookeys. 2025 Mar 17;1232:97–130. doi: 10.3897/zookeys.1232.142629 (PMC11933919; doi:10.3897/zookeys.1232.142629)
Supplement: XML Treatment for Solenysa yambaruensis [file zookeys.1232.142629-treatment3.xml]

<!DOCTYPE tp:taxon-treatment
  PUBLIC "-//TaxonX//DTD Taxonomic Treatment Publishing DTD v0 20100105//EN" "tax-treatment-NSO.dtd">
<tp:taxon-treatment xmlns:tp="http://www.plazi.org/taxpub"><tp:treatment-meta><kwd-group><label>Taxon classification</label><kwd>
                <named-content content-type="kingdom">Animalia</named-content>
              </kwd><kwd>
                <named-content content-type="order">Araneae</named-content>
              </kwd><kwd>
                <named-content content-type="family">Linyphiidae</named-content>
              </kwd></kwd-group><mixed-citation publication-type="journal"><person-group><name><surname>Ballarin</surname><given-names>Francesco</given-names></name><name><surname>Liao</surname><given-names>Hauchuan</given-names></name><name><surname>Touyama</surname><given-names>Zento</given-names></name><name><surname>Eguchi</surname><given-names>Katsuyuki</given-names></name></person-group><article-title>﻿Review of the spider genus <italic><tp:taxon-name><tp:taxon-name-part taxon-name-part-type="genus" reg="Solenysa">Solenysa</tp:taxon-name-part></tp:taxon-name></italic> Simon, 1894 in Western Japan and Central Ryukyu with the description of three new species (<tp:taxon-name><tp:taxon-name-part taxon-name-part-type="order">Araneae</tp:taxon-name-part></tp:taxon-name>, <tp:taxon-name><tp:taxon-name-part taxon-name-part-type="family">Linyphiidae</tp:taxon-name-part></tp:taxon-name>)</article-title><source>Zookeys</source><day>17</day><month>03</month><year>2025</year><volume>1232</volume><fpage>97</fpage><lpage>130</lpage><pub-id pub-id-type="doi">10.3897/zookeys.1232.142629</pub-id></mixed-citation></tp:treatment-meta><tp:nomenclature><label>﻿</label><tp:taxon-name>
              <object-id xmlns:xlink="http://www.w3.org/1999/xlink" content-type="arpha" xlink:type="simple">9BAB341D-0369-5B00-8C5F-4130077CA5C0</object-id>
              <tp:taxon-name-part taxon-name-part-type="genus" reg="Solenysa">Solenysa</tp:taxon-name-part>
              <tp:taxon-name-part taxon-name-part-type="species" reg="yambaruensis">yambaruensis</tp:taxon-name-part>
              <object-id xmlns:xlink="http://www.w3.org/1999/xlink" content-type="zoobank" xlink:type="simple">https://zoobank.org/A990BEDD-90C6-47E4-B5AD-485D1899684B</object-id>
            </tp:taxon-name><tp:taxon-authority>Ballarin &amp; Eguchi</tp:taxon-authority><tp:taxon-status xmlns:xlink="http://www.w3.org/1999/xlink" xlink:type="simple">sp. nov.</tp:taxon-status><xref ref-type="fig" rid="F2">Figs 2A–J</xref><xref ref-type="fig" rid="F4">, 4D−F</xref><xref ref-type="fig" rid="F5">, 5C–F</xref></tp:nomenclature><tp:treatment-sec sec-type="material" id="SECID0EOYBG"><title>Material examined.</title><p><bold><italic>Holotype</italic> ♂. Japan</bold>: • <bold>Okinawa Pref.</bold>, Okinawa Is., Kunigami Distr., Kunigami Vill., Yona, Yambaru National Park, 185 m, <named-content xmlns:xlink="http://www.w3.org/1999/xlink" content-type="dwc:verbatimCoordinates" xlink:type="simple"><named-content content-type="geo-json" specific-use="{&#34;type&#34;:&#34;Point&#34;,&#34;coordinates&#34;:[128.223470,26.747550]}" id="NCID0E5YBG" xlink:type="simple">26.74755°N, 128.22347°E</named-content></named-content>, humid forest litter, 25.Feb.2021, F. Ballarin leg. (<named-content xmlns:xlink="http://www.w3.org/1999/xlink" content-type="dwc:institutional_code" xlink:title="National Museum of Nature and Science, Tsukuba" xlink:href="http://grbio.org/institution/national-museum-nature-and-science" xlink:type="simple">NSMT</named-content>-Ar26188). <bold><italic>Paratypes</italic>. Japan: Okinawa Pref.</bold>, Okinawa Is., • 1 ♀, Kunigami Distr., Kunigami Vill., Yona, Yambaru National Park, 185 m, <named-content xmlns:xlink="http://www.w3.org/1999/xlink" content-type="dwc:verbatimCoordinates" xlink:type="simple"><named-content content-type="geo-json" specific-use="{&#34;type&#34;:&#34;Point&#34;,&#34;coordinates&#34;:[128.223470,26.747550]}" id="NCID0EOZBG" xlink:type="simple">26.74755°N, 128.22347°E</named-content></named-content>, humid forest litter, 25.Feb.2021, F. Ballarin leg (<named-content xmlns:xlink="http://www.w3.org/1999/xlink" content-type="dwc:institutional_code" xlink:title="National Museum of Nature and Science, Tsukuba" xlink:href="http://grbio.org/institution/national-museum-nature-and-science" xlink:type="simple">NSMT</named-content>-Ar26189) • 3 ♀, same locality, 46 m, <named-content xmlns:xlink="http://www.w3.org/1999/xlink" content-type="dwc:verbatimCoordinates" xlink:type="simple"><named-content content-type="geo-json" specific-use="{&#34;type&#34;:&#34;Point&#34;,&#34;coordinates&#34;:[128.219000,26.760100]}" id="NCID0E1ZBG" xlink:type="simple">26.7601°N, 128.2190°E</named-content></named-content>, 03.Sep.2023, humid forest leaf litter along the road, tullgren funnel, R. Itou, R. Kaneko, Y. Hiruma, and K. Watanabe leg. (<named-content xmlns:xlink="http://www.w3.org/1999/xlink" content-type="dwc:institutional_code" xlink:title="Museum of Nature and Human Activities, Hyogo" xlink:href="http://grbio.org/institution/museum-nature-and-human-activities" xlink:type="simple">MNHAH</named-content>) • 2 ♀, same locality, 240 m, <named-content xmlns:xlink="http://www.w3.org/1999/xlink" content-type="dwc:verbatimCoordinates" xlink:type="simple"><named-content content-type="geo-json" specific-use="{&#34;type&#34;:&#34;Point&#34;,&#34;coordinates&#34;:[128.226080,26.743350]}" id="NCID0EG1BG" xlink:type="simple">26.74335°N, 128.22608°E</named-content></named-content>, humid broadleaf litter near a small creek, 02.Sep.2024, F. Ballarin leg. (<abbrev xmlns:xlink="http://www.w3.org/1999/xlink" xlink:title="personal collection of Francesco Ballarin" id="ABBRID0EL1BG" xlink:type="simple">FBPC</abbrev>) • 1 ♂, Sate, 80 m, <named-content xmlns:xlink="http://www.w3.org/1999/xlink" content-type="dwc:verbatimCoordinates" xlink:type="simple"><named-content content-type="geo-json" specific-use="{&#34;type&#34;:&#34;Point&#34;,&#34;coordinates&#34;:[128.220610,26.782450]}" id="NCID0ES1BG" xlink:type="simple">26.78245°N, 128.22061°E</named-content></named-content>, broadleaf forest litter on a slope with rocks, 13.May.2022, F. Ballarin leg. (<abbrev xmlns:xlink="http://www.w3.org/1999/xlink" xlink:title="personal collection of Francesco Ballarin" id="ABBRID0EX1BG" xlink:type="simple">FBPC</abbrev>) • 1 ♂, 3 ♀, same locality, 03.Sep.2023, F. Ballarin leg. (<named-content xmlns:xlink="http://www.w3.org/1999/xlink" content-type="dwc:institutional_code" xlink:title="National Museum of Nature and Science, Tsukuba" xlink:href="http://grbio.org/institution/national-museum-nature-and-science" xlink:type="simple">NSMT</named-content>-Ar26190) • 1 ♂, 1 ♀, Ginama, 190 m, <named-content xmlns:xlink="http://www.w3.org/1999/xlink" content-type="dwc:verbatimCoordinates" xlink:type="simple"><named-content content-type="geo-json" specific-use="{&#34;type&#34;:&#34;Point&#34;,&#34;coordinates&#34;:[128.254710,26.828040]}" id="NCID0EC2BG" xlink:type="simple">26.82804°N, 128.25471°E</named-content></named-content>, broadleaf forest litter, 04.Sep.2024, F. Ballarin leg. (<named-content xmlns:xlink="http://www.w3.org/1999/xlink" content-type="dwc:institutional_code" xlink:title="Tokushima Prefectural Museum" xlink:href="http://grbio.org/institution/tokushima-prefectural-museum" xlink:type="simple">TKPM</named-content>-AR3245) • 1 ♂, 1 ♀, same locality, 210 m, <named-content xmlns:xlink="http://www.w3.org/1999/xlink" content-type="dwc:verbatimCoordinates" xlink:type="simple"><named-content content-type="geo-json" specific-use="{&#34;type&#34;:&#34;Point&#34;,&#34;coordinates&#34;:[128.258850,26.827430]}" id="NCID0EO2BG" xlink:type="simple">26.82743°N, 128.25885°E,</named-content></named-content> pine forest litter, 04.Sep.2024, F. Ballarin leg. (<named-content xmlns:xlink="http://www.w3.org/1999/xlink" content-type="dwc:institutional_code" xlink:title="Museo Civico di Storia Naturale of Verona" xlink:href="http://grbio.org/institution/museo-civico-di-storia-naturale-di-verona" xlink:type="simple">MSNVR</named-content>-Ar036–037) • 3 ♀, Oku, Ryukyu University Okuyamaso, <named-content xmlns:xlink="http://www.w3.org/1999/xlink" content-type="dwc:verbatimCoordinates" xlink:type="simple"><named-content content-type="geo-json" specific-use="{&#34;type&#34;:&#34;Point&#34;,&#34;coordinates&#34;:[128.271500,26.836500]}" id="NCID0E12BG" xlink:type="simple">26.8365°N, 128.2715°E</named-content></named-content>, 03.Sep.2023, forest leaf litter, sifter, R. Itou, R. Kaneko, Y. Hiruma, and K. Watanabe leg. (<named-content xmlns:xlink="http://www.w3.org/1999/xlink" content-type="dwc:institutional_code" xlink:title="Museum of Nature and Human Activities, Hyogo" xlink:href="http://grbio.org/institution/museum-nature-and-human-activities" xlink:type="simple">MNHAH</named-content>) • 1 ♂, Nago, 10.Nov.2018, A. Tanikawa leg. (<named-content xmlns:xlink="http://www.w3.org/1999/xlink" content-type="dwc:institutional_code" xlink:title="Museum of Nature and Human Activities, Hyogo" xlink:href="http://grbio.org/institution/museum-nature-and-human-activities" xlink:type="simple">MNHAH</named-content>)</p></tp:treatment-sec><tp:treatment-sec sec-type="material" id="SECID0EH3BG"><title>Other material examined.</title><p><bold>Japan: Okinawa Pref</bold>., Okinawa Is., • 1 ♀, Nago, 13.Nov.2007, A. Tanikawa leg. (<named-content xmlns:xlink="http://www.w3.org/1999/xlink" content-type="dwc:institutional_code" xlink:title="Museum of Nature and Human Activities, Hyogo" xlink:href="http://grbio.org/institution/museum-nature-and-human-activities" xlink:type="simple">MNHAH</named-content>); • 1 ♀, same locality, 6.Nov.2009, A. Tanikawa leg. (<named-content xmlns:xlink="http://www.w3.org/1999/xlink" content-type="dwc:institutional_code" xlink:title="Museum of Nature and Human Activities, Hyogo" xlink:href="http://grbio.org/institution/museum-nature-and-human-activities" xlink:type="simple">MNHAH</named-content>) • 1 ♀, same locality, 8.Dec.2009, A. Tanikawa leg. (<named-content xmlns:xlink="http://www.w3.org/1999/xlink" content-type="dwc:institutional_code" xlink:title="Tokushima Prefectural Museum" xlink:href="http://grbio.org/institution/tokushima-prefectural-museum" xlink:type="simple">TKPM</named-content>) • 1 ♀, same locality, 21.Oct.2010, A. Tanikawa leg. (<named-content xmlns:xlink="http://www.w3.org/1999/xlink" content-type="dwc:institutional_code" xlink:title="Tokushima Prefectural Museum" xlink:href="http://grbio.org/institution/tokushima-prefectural-museum" xlink:type="simple">TKPM</named-content>) • 1 ♂, same locality, 15.Apr.2011, A. Tanikawa leg. (<named-content xmlns:xlink="http://www.w3.org/1999/xlink" content-type="dwc:institutional_code" xlink:title="Tokushima Prefectural Museum" xlink:href="http://grbio.org/institution/tokushima-prefectural-museum" xlink:type="simple">TKPM</named-content>) • 1 ♂, 1 ♀, Onna, Tancha, near OIST campus, 140 m, <named-content xmlns:xlink="http://www.w3.org/1999/xlink" content-type="dwc:verbatimCoordinates" xlink:type="simple"><named-content content-type="geo-json" specific-use="{&#34;type&#34;:&#34;Point&#34;,&#34;coordinates&#34;:[127.836740,26.459470]}" id="NCID0EG4BG" xlink:type="simple">26.45947°N, 127.83674°E</named-content></named-content>. mixed forest litter along the road, 30.Aug.2023, F. Ballarin leg. (<abbrev xmlns:xlink="http://www.w3.org/1999/xlink" xlink:title="personal collection of Francesco Ballarin" id="ABBRID0EL4BG" xlink:type="simple">FBPC</abbrev>) • 1 ♂, Kunigami Distr., Kunigami Vill., Hama, Near Nagao-Bashi Bridge, <named-content xmlns:xlink="http://www.w3.org/1999/xlink" content-type="dwc:verbatimCoordinates" xlink:type="simple"><named-content content-type="geo-json" specific-use="{&#34;type&#34;:&#34;Point&#34;,&#34;coordinates&#34;:[128.197080,26.708970]}" id="NCID0ES4BG" xlink:type="simple">26.70897°N, 128.19708°E</named-content></named-content>, 2.Jan.2024, forest litter, Z. Touyama leg. (<abbrev xmlns:xlink="http://www.w3.org/1999/xlink" xlink:title="personal collection of Zento Touyama" id="ABBRID0EX4BG" xlink:type="simple">ZTPC</abbrev>) • 1 ♂, 1 ♀, same locality, 20.Mar.2024, Z. Touyama &amp; R. Yamauchi leg. (<abbrev xmlns:xlink="http://www.w3.org/1999/xlink" xlink:title="personal collection of Zento Touyama" id="ABBRID0E24BG" xlink:type="simple">ZTPC</abbrev>) • 1 ♀, Hama, <named-content xmlns:xlink="http://www.w3.org/1999/xlink" content-type="dwc:verbatimCoordinates" xlink:type="simple"><named-content content-type="geo-json" specific-use="{&#34;type&#34;:&#34;Point&#34;,&#34;coordinates&#34;:[128.196850,26.701300]}" id="NCID0EC5BG" xlink:type="simple">26.70130°N, 128.19685°E</named-content></named-content>, 2.Jan.2024, Z. Touyama leg. (<abbrev xmlns:xlink="http://www.w3.org/1999/xlink" xlink:title="personal collection of Zento Touyama" id="ABBRID0EH5BG" xlink:type="simple">ZTPC</abbrev>) • Kumejima Is., 1 ♀, Shimajiri-gun, Maja, 95 m <named-content xmlns:xlink="http://www.w3.org/1999/xlink" content-type="dwc:verbatimCoordinates" xlink:type="simple"><named-content content-type="geo-json" specific-use="{&#34;type&#34;:&#34;Point&#34;,&#34;coordinates&#34;:[126.802540,26.348190]}" id="NCID0EO5BG" xlink:type="simple">26.34819°N, 126.80254°E</named-content></named-content>, litter in a broadleaf forest, 18.May.2022, F. Ballarin leg. (<abbrev xmlns:xlink="http://www.w3.org/1999/xlink" xlink:title="personal collection of Francesco Ballarin" id="ABBRID0ET5BG" xlink:type="simple">FBPC</abbrev>).</p></tp:treatment-sec><tp:treatment-sec sec-type="diagnosis" id="SECID0EX5BG"><title>Diagnosis.</title><p>See the diagnosis of <italic><tp:taxon-name><tp:taxon-name-part taxon-name-part-type="genus" reg="Solenysa">S.</tp:taxon-name-part><tp:taxon-name-part taxon-name-part-type="species" reg="shimatchu">shimatchu</tp:taxon-name-part></tp:taxon-name></italic> sp. nov. above.</p></tp:treatment-sec><tp:treatment-sec sec-type="description" id="SECID0EI6BG"><title>Description.</title><p>Male (holotype). Total length: 1.24. Prosoma 0.68 long; 0.47 wide. Clypeus 0.24 long. Habitus as in Fig. <xref ref-type="fig" rid="F2">2E</xref>. Length of legs as follows: I 2.62 (0.69, 0.15, 0.70, 0.59, 0.49), II 2.31 (0.64, 0.15, 0.57, 0.50, 0.45), III 1.81 (0.51, 0.14, 0.41, 0.40, 0.36), IV 2.21 (0.64, 0.14, 0.53, 0.48, 0.42). Opisthosoma uniformly greyish with three distinct, white-greyish marks on dorsal side: two wide parallel, elongated marks in the central-anterior part of opisthosoma, one wide mark near posterior tip. Marks partially fused together in some individuals. Other somatic characters as in species group.</p><p>Palp as in Figs <xref ref-type="fig" rid="F2">2A−D</xref>, <xref ref-type="fig" rid="F4">4D−F</xref>, <xref ref-type="fig" rid="F5">5C–F</xref>. Proximal tibial apophysis (<abbrev xmlns:xlink="http://www.w3.org/1999/xlink" xlink:title="proximal tibial apophysis" id="ABBRID0EBAAI" xlink:type="simple">PTP</abbrev>) slightly protruding, bearing three spines. Probasal cymbial apophysis (<abbrev xmlns:xlink="http://www.w3.org/1999/xlink" xlink:title="probasal cymbial apophysis" id="ABBRID0EFAAI" xlink:type="simple">PBP</abbrev>), massive, strongly bent, hook-like when observed dorsally, headed antero-retrolaterally. Ventral lobe of paracymbium (<abbrev xmlns:xlink="http://www.w3.org/1999/xlink" xlink:title="ventral lobe of paracymbium" id="ABBRID0EJAAI" xlink:type="simple">VLP</abbrev>) wide, laterally flattened, strongly protruding antero-ventrally. Lamella with three well-developed branches: <abbrev xmlns:xlink="http://www.w3.org/1999/xlink" xlink:title="anterior branch of LA" id="ABBRID0ENAAI" xlink:type="simple">LA1</abbrev> transparent and wide, ribbon-like, half-twisted; <abbrev xmlns:xlink="http://www.w3.org/1999/xlink" xlink:title="median branch of LA" id="ABBRID0ERAAI" xlink:type="simple">LA2</abbrev> and <abbrev xmlns:xlink="http://www.w3.org/1999/xlink" xlink:title="posterior branch of LA" id="ABBRID0EVAAI" xlink:type="simple">LA3</abbrev> both sclerotized; <abbrev xmlns:xlink="http://www.w3.org/1999/xlink" xlink:title="median branch of LA" id="ABBRID0EZAAI" xlink:type="simple">LA2</abbrev> thin, strait, needle-like, headed antero-ventrally; <abbrev xmlns:xlink="http://www.w3.org/1999/xlink" xlink:title="posterior branch of LA" id="ABBRID0E4AAI" xlink:type="simple">LA3</abbrev> longer, basal part wide, ribbon-like, headed antero-retrolaterally, ending with two small denticles and one sharp needle-like tip bent with a 90° angle antero-dorsally. Posterior terminal apophysis (<abbrev xmlns:xlink="http://www.w3.org/1999/xlink" xlink:title="posterior terminal apophysis" id="ABBRID0EBBAI" xlink:type="simple">PTA</abbrev>), thin and transparent, headed anteriorly, clearly visible when the palp is observed ventrally. Median terminal apophysis (<abbrev xmlns:xlink="http://www.w3.org/1999/xlink" xlink:title="median terminal apophysis" id="ABBRID0EFBAI" xlink:type="simple">MTA</abbrev>) flattened, long and lobated, sightly sclerotized, strongly protruding antero-ventrally. Anterior terminal apophysis (<abbrev xmlns:xlink="http://www.w3.org/1999/xlink" xlink:title="anterior terminal apophysis" id="ABBRID0EJBAI" xlink:type="simple">ATA</abbrev>) ribbon-like, strongly sclerotized, flattened, slightly twisted, headed ventrally, ending with a blunt tip. Median tooth (MT) of <abbrev xmlns:xlink="http://www.w3.org/1999/xlink" xlink:title="anterior terminal apophysis" id="ABBRID0ENBAI" xlink:type="simple">ATA</abbrev> small, thorn-like with a sharp tip, headed posteriorly. Embolus (E) transparent, twisted, and fringed, partially hidden by <abbrev xmlns:xlink="http://www.w3.org/1999/xlink" xlink:title="anterior terminal apophysis" id="ABBRID0ERBAI" xlink:type="simple">ATA</abbrev>.</p><p>Female (one of the paratypes). Total length: 1.25. Prosoma 0.63 long; 0.44 wide. Clypeus 0.21 long. Habitus as in Fig. <xref ref-type="fig" rid="F2">2F</xref>. Length of legs as follows: I 2.42 (0.65, 0.15, 0.63, 0.52, 0.47), II 2.07 (0.52, 0.14, 0.51, 0.46, 0.44), III 1.73 (0.45, 0.12, 0.41, 0.37, 0.38), IV 2.06 (0.55, 0.14, 0.50, 0.45, 0.42). Color and other features as in male.</p><p>Epigyne and vulva as in Fig. <xref ref-type="fig" rid="F2">2G−J</xref>, flattened and only slightly protruding when observed laterally. Solenoid (<abbrev xmlns:xlink="http://www.w3.org/1999/xlink" xlink:title="solenoid" id="ABBRID0EBCAI" xlink:type="simple">SL</abbrev>) folded anterodorsally with 2 transversal folds before reaching the dorsal base of epigyne. Ventral plate (<abbrev xmlns:xlink="http://www.w3.org/1999/xlink" xlink:title="ventral plate" id="ABBRID0EFCAI" xlink:type="simple">VP</abbrev>) trapezoidal with rounded lateral borders, anterior border concave, ventral border flattened. Dorsal plate (<abbrev xmlns:xlink="http://www.w3.org/1999/xlink" xlink:title="dorsal plate" id="ABBRID0EJCAI" xlink:type="simple">DP</abbrev>) undivided, bearing a short, rectangular ventral lobe (<abbrev xmlns:xlink="http://www.w3.org/1999/xlink" xlink:title="lobe of the dorsal plate" id="ABBRID0ENCAI" xlink:type="simple">LDP</abbrev>) slightly protruding posteriorly. Copulatory ducts (<abbrev xmlns:xlink="http://www.w3.org/1999/xlink" xlink:title="copulatory duct" id="ABBRID0ERCAI" xlink:type="simple">CD</abbrev>) thick, heading anteriorly then posteriorly before reaching posterior side of spermathecae. Fertilization ducts (<abbrev xmlns:xlink="http://www.w3.org/1999/xlink" xlink:title="fertilization duct" id="ABBRID0EVCAI" xlink:type="simple">FD</abbrev>) thin, S-shaped, slightly twisted, bent anteriorly. Spermathecae (S) wide, oval (Fig. <xref ref-type="fig" rid="F2">2J</xref>).</p></tp:treatment-sec><tp:treatment-sec sec-type="etymology" id="SECID0E4CAI"><title>Etymology.</title><p>The specific name is derived from the type locality area where this species was initially found, the Yambaru National Park. This renowned protected area covers the Northern portion of Okinawa Island and has been included in the UNESCO World Heritage List since 2021.</p></tp:treatment-sec><tp:treatment-sec sec-type="distribution" id="SECID0ECDAI"><title>Distribution.</title><p>Endemic to Okinawa Honto and Kumejima islands, Central Ryukyus, Japan (Fig. <xref ref-type="fig" rid="F13">13</xref>).</p></tp:treatment-sec><tp:treatment-sec sec-type="habitat" id="SECID0EMDAI"><title>Habitat.</title><p>Humid leaf litter on the floor of broadleaved and mixed forests.</p><p>
              <bold><italic><tp:taxon-name><tp:taxon-name-part taxon-name-part-type="genus" reg="Solenysa">Solenysa</tp:taxon-name-part><tp:taxon-name-part taxon-name-part-type="species" reg="mellotteei">mellotteei</tp:taxon-name-part></tp:taxon-name></italic> group sensu Tu &amp; Hormiga (2011)</bold>
            </p><p><bold>Composition.</bold> Seven species: <italic><tp:taxon-name><tp:taxon-name-part taxon-name-part-type="genus" reg="Solenysa">Solenysa</tp:taxon-name-part><tp:taxon-name-part taxon-name-part-type="species" reg="mellotteei">mellotteei</tp:taxon-name-part></tp:taxon-name></italic> Simon, 1894; <italic><tp:taxon-name><tp:taxon-name-part taxon-name-part-type="genus" reg="Solenysa">S.</tp:taxon-name-part><tp:taxon-name-part taxon-name-part-type="species" reg="macrodonta">macrodonta</tp:taxon-name-part></tp:taxon-name></italic> Wang, Ono &amp; Tu, 2015; <italic><tp:taxon-name><tp:taxon-name-part taxon-name-part-type="genus" reg="Solenysa">S.</tp:taxon-name-part><tp:taxon-name-part taxon-name-part-type="species" reg="ogatai">ogatai</tp:taxon-name-part></tp:taxon-name></italic> Ono, 2011; <italic><tp:taxon-name><tp:taxon-name-part taxon-name-part-type="genus" reg="Solenysa">S.</tp:taxon-name-part><tp:taxon-name-part taxon-name-part-type="species" reg="partibilis">partibilis</tp:taxon-name-part></tp:taxon-name></italic> Tu, Ono &amp; Li, 2007; <italic><tp:taxon-name><tp:taxon-name-part taxon-name-part-type="genus" reg="Solenysa">S.</tp:taxon-name-part><tp:taxon-name-part taxon-name-part-type="species" reg="reflexilis">reflexilis</tp:taxon-name-part></tp:taxon-name></italic> Tu, Ono &amp; Li, 2007; <italic><tp:taxon-name><tp:taxon-name-part taxon-name-part-type="genus" reg="Solenysa">S.</tp:taxon-name-part><tp:taxon-name-part taxon-name-part-type="species" reg="trunciformis">trunciformis</tp:taxon-name-part></tp:taxon-name></italic> Wang, Ono &amp; Tu, 2015; <italic><tp:taxon-name><tp:taxon-name-part taxon-name-part-type="genus" reg="Solenysa">S.</tp:taxon-name-part><tp:taxon-name-part taxon-name-part-type="species" reg="bilamellata">bilamellata</tp:taxon-name-part></tp:taxon-name></italic> sp. nov.</p><p><bold>Diagnosis.</bold> See <xref ref-type="bibr" rid="B32">Tu and Hormiga (2011)</xref> and <xref ref-type="bibr" rid="B35">Wang et al. (2015)</xref>.</p><p><bold>Description.</bold> See <xref ref-type="bibr" rid="B32">Tu and Hormiga (2011)</xref> and <xref ref-type="bibr" rid="B35">Wang et al. (2015)</xref>.</p><p><bold>Distribution.</bold> Mainland Japan (Honshu, Shikoku, Kyushu, absent in Hokkaido).</p></tp:treatment-sec><tp:treatment-sec><!--Section generated to contain objects referenced in tp:taxon-treatment.--><fig id="F2" position="float" orientation="portrait"><object-id xmlns:xlink="http://www.w3.org/1999/xlink" content-type="doi" xlink:type="simple">10.3897/zookeys.1232.142629.figure2</object-id><object-id xmlns:xlink="http://www.w3.org/1999/xlink" content-type="arpha" xlink:type="simple">3A22FA62-D6A0-51EB-A7D0-E266F571193D</object-id><label>Figure 2.</label><caption><p><italic><tp:taxon-name><tp:taxon-name-part taxon-name-part-type="genus" reg="Solenysa">Solenysa</tp:taxon-name-part><tp:taxon-name-part taxon-name-part-type="species" reg="yambaruensis">yambaruensis</tp:taxon-name-part></tp:taxon-name></italic> sp. nov. <bold>A</bold> male palp, prolateral <bold>B</bold> ditto, retrolateral <bold>C</bold> ditto, dorsal <bold>D</bold> ditto, ventral <bold>E</bold> habitus of male, dorsal <bold>F</bold> habitus of female, dorsal <bold>G</bold> epigyne, posterior <bold>H</bold> ditto, ventral <bold>I</bold> ditto, lateral <bold>J</bold> vulva, dorsal. Abbreviations: <abbrev xmlns:xlink="http://www.w3.org/1999/xlink" xlink:title="copulatory duct" id="ABBRID0EEOBG" xlink:type="simple">CD</abbrev> copulatory duct; <abbrev xmlns:xlink="http://www.w3.org/1999/xlink" xlink:title="dorsal plate" id="ABBRID0EIOBG" xlink:type="simple">DP</abbrev> dorsal plate; <abbrev xmlns:xlink="http://www.w3.org/1999/xlink" xlink:title="distal suprategular apophysis" id="ABBRID0EMOBG" xlink:type="simple">DSA</abbrev> distal suprategular apophysis; E embolus; <abbrev xmlns:xlink="http://www.w3.org/1999/xlink" xlink:title="epigynal collar" id="ABBRID0EQOBG" xlink:type="simple">EC</abbrev> epigynal collar; <abbrev xmlns:xlink="http://www.w3.org/1999/xlink" xlink:title="fertilization duct" id="ABBRID0EUOBG" xlink:type="simple">FD</abbrev> fertilization duct; <abbrev xmlns:xlink="http://www.w3.org/1999/xlink" xlink:title="posterior branch of LA" id="ABBRID0EYOBG" xlink:type="simple">LA3</abbrev> posterior branch of lamella; <abbrev xmlns:xlink="http://www.w3.org/1999/xlink" xlink:title="lobe of the dorsal plate" id="ABBRID0E3OBG" xlink:type="simple">LDP</abbrev> lobe of the dorsal plate; <abbrev xmlns:xlink="http://www.w3.org/1999/xlink" xlink:title="median terminal apophysis" id="ABBRID0EAPBG" xlink:type="simple">MTA</abbrev> median terminal apophysis; P paracymbium; <abbrev xmlns:xlink="http://www.w3.org/1999/xlink" xlink:title="probasal cymbial apophysis" id="ABBRID0EEPBG" xlink:type="simple">PBP</abbrev> probasal cymbial apophysis; <abbrev xmlns:xlink="http://www.w3.org/1999/xlink" xlink:title="proximal tibial apophysis" id="ABBRID0EIPBG" xlink:type="simple">PTP</abbrev> proximal tibial apophysis; S spermatheca; <abbrev xmlns:xlink="http://www.w3.org/1999/xlink" xlink:title="solenoid" id="ABBRID0EMPBG" xlink:type="simple">SL</abbrev> solenoid; <abbrev xmlns:xlink="http://www.w3.org/1999/xlink" xlink:title="Solenysa tegular triangle" id="ABBRID0EQPBG" xlink:type="simple">STT</abbrev><italic>Solenysа</italic> tegular triangle; T tegulum; <abbrev xmlns:xlink="http://www.w3.org/1999/xlink" xlink:title="ventral lobe of paracymbium" id="ABBRID0E2PBG" xlink:type="simple">VLP</abbrev> ventral lobe of P; <abbrev xmlns:xlink="http://www.w3.org/1999/xlink" xlink:title="ventral plate" id="ABBRID0E6PBG" xlink:type="simple">VP</abbrev> ventral plate. Scale bars: 0.05 mm (<bold>A–D, G–J</bold>); 0.5 mm (<bold>E, F</bold>).</p></caption><graphic xmlns:xlink="http://www.w3.org/1999/xlink" xlink:href="zookeys-1232-097_article-142629__-g002.jpg" position="float" orientation="portrait" xlink:type="simple" id="oo_1282840.jpg"><uri content-type="original_file" xlink:type="simple">https://binary.pensoft.net/fig/1282840</uri></graphic></fig><fig id="F4" position="float" orientation="portrait"><object-id xmlns:xlink="http://www.w3.org/1999/xlink" content-type="doi" xlink:type="simple">10.3897/zookeys.1232.142629.figure4</object-id><object-id xmlns:xlink="http://www.w3.org/1999/xlink" content-type="arpha" xlink:type="simple">3A4D8923-A61D-542B-89CA-577FD3F6236E</object-id><label>Figure 4.</label><caption><p>Embolic divisions of newly described <italic><tp:taxon-name><tp:taxon-name-part taxon-name-part-type="genus" reg="Solenysa">Solenysa</tp:taxon-name-part></tp:taxon-name></italic> spp. <bold>A</bold> embolic division of <italic><tp:taxon-name><tp:taxon-name-part taxon-name-part-type="genus" reg="Solenysa">S.</tp:taxon-name-part><tp:taxon-name-part taxon-name-part-type="species" reg="shimatchu">shimatchu</tp:taxon-name-part></tp:taxon-name></italic> sp. nov., ventral <bold>B</bold> ditto, retrolateral <bold>C</bold> ditto, ventro-prolateral<bold>D</bold> embolic division of <italic><tp:taxon-name><tp:taxon-name-part taxon-name-part-type="genus" reg="Solenysa">S.</tp:taxon-name-part><tp:taxon-name-part taxon-name-part-type="species" reg="yambaruensis">yambaruensis</tp:taxon-name-part></tp:taxon-name></italic> sp. nov., ventral <bold>E</bold> ditto, retrolateral <bold>F</bold> ditto, ventro-prolateral <bold>G</bold> embolic division of <italic><tp:taxon-name><tp:taxon-name-part taxon-name-part-type="genus" reg="Solenysa">Solenysa</tp:taxon-name-part><tp:taxon-name-part taxon-name-part-type="species" reg="bilamellata">bilamellata</tp:taxon-name-part></tp:taxon-name></italic> sp. nov., ventral <bold>H</bold> ditto, retrolateral <bold>I</bold> ditto, ventro-prolateral. Abbreviations: <abbrev xmlns:xlink="http://www.w3.org/1999/xlink" xlink:title="anterior protrusion of MTA" id="ABBRID0EI3AI" xlink:type="simple">AP</abbrev> anterior protrusion of <abbrev xmlns:xlink="http://www.w3.org/1999/xlink" xlink:title="median terminal apophysis" id="ABBRID0EM3AI" xlink:type="simple">MTA</abbrev>; <abbrev xmlns:xlink="http://www.w3.org/1999/xlink" xlink:title="anterior terminal apophysis" id="ABBRID0EQ3AI" xlink:type="simple">ATA</abbrev> anterior terminal apophysis; <abbrev xmlns:xlink="http://www.w3.org/1999/xlink" xlink:title="distal suprategular apophysis" id="ABBRID0EU3AI" xlink:type="simple">DSA</abbrev> distal supra-tegular apophysis; E embolus; <abbrev xmlns:xlink="http://www.w3.org/1999/xlink" xlink:title="anterior branch of LA" id="ABBRID0EY3AI" xlink:type="simple">LA1</abbrev> anterior branch of lamella; <abbrev xmlns:xlink="http://www.w3.org/1999/xlink" xlink:title="median branch of LA" id="ABBRID0E33AI" xlink:type="simple">LA2</abbrev> median branch of lamella; <abbrev xmlns:xlink="http://www.w3.org/1999/xlink" xlink:title="posterior branch of LA" id="ABBRID0EA4AI" xlink:type="simple">LA3</abbrev> posterior branch of lamella; MT median tooth on anterior terminal apophysis; <abbrev xmlns:xlink="http://www.w3.org/1999/xlink" xlink:title="median protrusion of MTA" id="ABBRID0EE4AI" xlink:type="simple">MP</abbrev> median protrusion of <abbrev xmlns:xlink="http://www.w3.org/1999/xlink" xlink:title="median terminal apophysis" id="ABBRID0EI4AI" xlink:type="simple">MTA</abbrev>; <abbrev xmlns:xlink="http://www.w3.org/1999/xlink" xlink:title="median terminal apophysis" id="ABBRID0EM4AI" xlink:type="simple">MTA</abbrev> median terminal apophysis; <abbrev xmlns:xlink="http://www.w3.org/1999/xlink" xlink:title="posterior terminal apophysis" id="ABBRID0EQ4AI" xlink:type="simple">PTA</abbrev> posterior terminal apophysis; R radix. Scale bars: 0.05 mm.</p></caption><graphic xmlns:xlink="http://www.w3.org/1999/xlink" xlink:href="zookeys-1232-097_article-142629__-g004.jpg" position="float" orientation="portrait" xlink:type="simple" id="oo_1282842.jpg"><uri content-type="original_file" xlink:type="simple">https://binary.pensoft.net/fig/1282842</uri></graphic></fig><fig id="F5" position="float" orientation="portrait"><object-id xmlns:xlink="http://www.w3.org/1999/xlink" content-type="doi" xlink:type="simple">10.3897/zookeys.1232.142629.figure5</object-id><object-id xmlns:xlink="http://www.w3.org/1999/xlink" content-type="arpha" xlink:type="simple">FB5AA32A-CD65-5297-89F7-27AA45400051</object-id><label>Figure 5.</label><caption><p>Palp and embolic division of <italic><tp:taxon-name><tp:taxon-name-part taxon-name-part-type="genus" reg="Solenysa">Solenysa</tp:taxon-name-part></tp:taxon-name></italic> spp. under SEM microscope <bold>A</bold> palp of <italic><tp:taxon-name><tp:taxon-name-part taxon-name-part-type="genus" reg="Solenysa">S.</tp:taxon-name-part><tp:taxon-name-part taxon-name-part-type="species" reg="shimatchu">shimatchu</tp:taxon-name-part></tp:taxon-name></italic> sp. nov., ventro-retrolateral <bold>B</bold> ditto, embolic division, ventral <bold>C</bold> palp of <italic><tp:taxon-name><tp:taxon-name-part taxon-name-part-type="genus" reg="Solenysa">S.</tp:taxon-name-part><tp:taxon-name-part taxon-name-part-type="species" reg="yambaruensis">yambaruensis</tp:taxon-name-part></tp:taxon-name></italic> sp. nov., ventro-retrolateral <bold>D</bold> ditto, ventral <bold>E</bold> ditto, embolic division, ventro-prolateral <bold>F</bold> ditto, ventral. Abbreviations: <abbrev xmlns:xlink="http://www.w3.org/1999/xlink" xlink:title="anterior terminal apophysis" id="ABBRID0EK6AI" xlink:type="simple">ATA</abbrev> anterior terminal apophysis; <abbrev xmlns:xlink="http://www.w3.org/1999/xlink" xlink:title="distal suprategular apophysis" id="ABBRID0EO6AI" xlink:type="simple">DSA</abbrev> distal supra-tegular apophysis; E embolus; <abbrev xmlns:xlink="http://www.w3.org/1999/xlink" xlink:title="anterior branch of LA" id="ABBRID0ES6AI" xlink:type="simple">LA1</abbrev> anterior branch of lamella; <abbrev xmlns:xlink="http://www.w3.org/1999/xlink" xlink:title="median branch of LA" id="ABBRID0EW6AI" xlink:type="simple">LA2</abbrev> median branch of lamella; <abbrev xmlns:xlink="http://www.w3.org/1999/xlink" xlink:title="posterior branch of LA" id="ABBRID0E16AI" xlink:type="simple">LA3</abbrev> posterior branch of lamella; MT median tooth on anterior terminal apophysis; <abbrev xmlns:xlink="http://www.w3.org/1999/xlink" xlink:title="median terminal apophysis" id="ABBRID0E56AI" xlink:type="simple">MTA</abbrev> median terminal apophysis; P paracymbium; <abbrev xmlns:xlink="http://www.w3.org/1999/xlink" xlink:title="posterior terminal apophysis" id="ABBRID0ECABI" xlink:type="simple">PTA</abbrev> posterior terminal apophysis; R radix; <abbrev xmlns:xlink="http://www.w3.org/1999/xlink" xlink:title="cymbial retrolateral process" id="ABBRID0EGABI" xlink:type="simple">RLP</abbrev> cymbial retrolateral process; <abbrev xmlns:xlink="http://www.w3.org/1999/xlink" xlink:title="Solenysa tegular triangle" id="ABBRID0EKABI" xlink:type="simple">STT</abbrev><tp:taxon-name><tp:taxon-name-part taxon-name-part-type="genus" reg="Solenysa">Solenysa</tp:taxon-name-part></tp:taxon-name> tegular triangle; T tegulum.</p></caption><graphic xmlns:xlink="http://www.w3.org/1999/xlink" xlink:href="zookeys-1232-097_article-142629__-g005.jpg" position="float" orientation="portrait" xlink:type="simple" id="oo_1282843.jpg"><uri content-type="original_file" xlink:type="simple">https://binary.pensoft.net/fig/1282843</uri></graphic></fig><fig id="F13" position="float" orientation="portrait"><object-id xmlns:xlink="http://www.w3.org/1999/xlink" content-type="doi" xlink:type="simple">10.3897/zookeys.1232.142629.figure13</object-id><object-id xmlns:xlink="http://www.w3.org/1999/xlink" content-type="arpha" xlink:type="simple">E49B0F40-F616-52A8-9754-AAFEA4714523</object-id><label>Figure 13.</label><caption><p>Distribution of <italic><tp:taxon-name><tp:taxon-name-part taxon-name-part-type="genus" reg="Solenysa">Solenysa</tp:taxon-name-part></tp:taxon-name></italic> species in the Ryukyu Archipelago and surrounding areas. The Ryukyu Archipelago is marked with a dashed line. Diamonds refer to records of <italic><tp:taxon-name><tp:taxon-name-part taxon-name-part-type="genus" reg="Solenysa">Solenysa</tp:taxon-name-part></tp:taxon-name></italic> spp. from the literature (<xref ref-type="bibr" rid="B21">Shinkai et al. 2024</xref>; WSC 2024), dots refer to new records, squares indicate the species type locality, and question marks indicate uncertain records of <italic><tp:taxon-name><tp:taxon-name-part taxon-name-part-type="genus" reg="Solenysa">S.</tp:taxon-name-part><tp:taxon-name-part taxon-name-part-type="species" reg="reflexilis">reflexilis</tp:taxon-name-part></tp:taxon-name></italic>.</p></caption><graphic xmlns:xlink="http://www.w3.org/1999/xlink" xlink:href="zookeys-1232-097_article-142629__-g013.jpg" position="float" orientation="portrait" xlink:type="simple" id="oo_1282851.jpg"><uri content-type="original_file" xlink:type="simple">https://binary.pensoft.net/fig/1282851</uri></graphic></fig></tp:treatment-sec><ref-list><ref id="B21"><mixed-citation xmlns:xlink="http://www.w3.org/1999/xlink" xlink:type="simple"><person-group><name name-style="western"><surname>Shinkai</surname><given-names>A</given-names></name><name name-style="western"><surname>Andoh</surname><given-names>A</given-names></name><name name-style="western"><surname>Tanikawa</surname><given-names>A</given-names></name><name name-style="western"><surname>Ikeda</surname><given-names>H</given-names></name><name name-style="western"><surname>Kuwata</surname><given-names>T</given-names></name></person-group> (<year>2024</year>) Japanese Spiders ver.2024. Self-published CD by the authors. <ext-link xlink:href="https://kakureobi.sakura.ne.jp/CD2/mainindex.htm" ext-link-type="uri" xlink:type="simple">https://kakureobi.sakura.ne.jp/CD2/mainindex.htm</ext-link> [In Japanese] [last accessed on Sep. 2024]</mixed-citation></ref><ref id="B32"><mixed-citation xmlns:xlink="http://www.w3.org/1999/xlink" xlink:type="simple"><person-group><name name-style="western"><surname>Tu</surname><given-names>LH</given-names></name><name name-style="western"><surname>Hormiga</surname><given-names>G</given-names></name></person-group> (<year>2011</year>) <article-title>Phylogenetic analysis and revision of the linyphiid spider genus <italic><tp:taxon-name><tp:taxon-name-part taxon-name-part-type="genus">Solenysa</tp:taxon-name-part></tp:taxon-name></italic> (<tp:taxon-name><tp:taxon-name-part taxon-name-part-type="order">Araneae</tp:taxon-name-part></tp:taxon-name>: <tp:taxon-name><tp:taxon-name-part taxon-name-part-type="family">Linyphiidae</tp:taxon-name-part></tp:taxon-name>: <tp:taxon-name><tp:taxon-name-part taxon-name-part-type="subfamily">Erigoninae</tp:taxon-name-part></tp:taxon-name>).</article-title><source>Zoological Journal of the Linnean Society</source><volume>161</volume>(<issue>3</issue>): <fpage>484</fpage>–<lpage>530</lpage>. <ext-link xlink:href="10.1111/j.1096-3642.2010.00640.x" ext-link-type="doi" xlink:type="simple">https://doi.org/10.1111/j.1096-3642.2010.00640.x</ext-link></mixed-citation></ref><ref id="B35"><mixed-citation xmlns:xlink="http://www.w3.org/1999/xlink" xlink:type="simple"><person-group><name name-style="western"><surname>Wang</surname><given-names>F</given-names></name><name name-style="western"><surname>Ono</surname><given-names>H</given-names></name><name name-style="western"><surname>Tu</surname><given-names>LH</given-names></name></person-group> (<year>2015</year>) <article-title>A review of <italic><tp:taxon-name><tp:taxon-name-part taxon-name-part-type="genus">Solenysa</tp:taxon-name-part></tp:taxon-name></italic> spiders from Japan (<tp:taxon-name><tp:taxon-name-part taxon-name-part-type="order">Araneae</tp:taxon-name-part></tp:taxon-name>, <tp:taxon-name><tp:taxon-name-part taxon-name-part-type="family">Linyphiidae</tp:taxon-name-part></tp:taxon-name>), with a comment on the type species <italic><tp:taxon-name><tp:taxon-name-part taxon-name-part-type="genus">S.</tp:taxon-name-part><tp:taxon-name-part taxon-name-part-type="species">mellotteei</tp:taxon-name-part></tp:taxon-name></italic> Simon, 1894.</article-title><source>ZooKeys</source><volume>481</volume>: <fpage>39</fpage>–<lpage>56</lpage>. <ext-link xlink:href="10.3897/zookeys.481.8545" ext-link-type="doi" xlink:type="simple">https://doi.org/10.3897/zookeys.481.8545</ext-link></mixed-citation></ref></ref-list></tp:taxon-treatment>
