# Supplementary material for: ﻿Review of the spider genus Solenysa Simon, 1894 in Western Japan and Central Ryukyu with the description of three new species (Araneae, Linyphiidae)
Source: Zookeys. 2025 Mar 17;1232:97–130. doi: 10.3897/zookeys.1232.142629 (PMC11933919; doi:10.3897/zookeys.1232.142629)
Supplement: XML Treatment for Solenysa bilamellata [file zookeys.1232.142629-treatment4.xml]

<!DOCTYPE tp:taxon-treatment
  PUBLIC "-//TaxonX//DTD Taxonomic Treatment Publishing DTD v0 20100105//EN" "tax-treatment-NSO.dtd">
<tp:taxon-treatment xmlns:tp="http://www.plazi.org/taxpub"><tp:treatment-meta><kwd-group><label>Taxon classification</label><kwd>
                <named-content content-type="kingdom">Animalia</named-content>
              </kwd><kwd>
                <named-content content-type="order">Araneae</named-content>
              </kwd><kwd>
                <named-content content-type="family">Linyphiidae</named-content>
              </kwd></kwd-group><mixed-citation publication-type="journal"><person-group><name><surname>Ballarin</surname><given-names>Francesco</given-names></name><name><surname>Liao</surname><given-names>Hauchuan</given-names></name><name><surname>Touyama</surname><given-names>Zento</given-names></name><name><surname>Eguchi</surname><given-names>Katsuyuki</given-names></name></person-group><article-title>﻿Review of the spider genus <italic><tp:taxon-name><tp:taxon-name-part taxon-name-part-type="genus" reg="Solenysa">Solenysa</tp:taxon-name-part></tp:taxon-name></italic> Simon, 1894 in Western Japan and Central Ryukyu with the description of three new species (<tp:taxon-name><tp:taxon-name-part taxon-name-part-type="order">Araneae</tp:taxon-name-part></tp:taxon-name>, <tp:taxon-name><tp:taxon-name-part taxon-name-part-type="family">Linyphiidae</tp:taxon-name-part></tp:taxon-name>)</article-title><source>Zookeys</source><day>17</day><month>03</month><year>2025</year><volume>1232</volume><fpage>97</fpage><lpage>130</lpage><pub-id pub-id-type="doi">10.3897/zookeys.1232.142629</pub-id></mixed-citation></tp:treatment-meta><tp:nomenclature><label>﻿</label><tp:taxon-name>
              <object-id xmlns:xlink="http://www.w3.org/1999/xlink" content-type="arpha" xlink:type="simple">9A892B8C-046E-5B3D-8EA1-463C2DBCE206</object-id>
              <tp:taxon-name-part taxon-name-part-type="genus" reg="Solenysa">Solenysa</tp:taxon-name-part>
              <tp:taxon-name-part taxon-name-part-type="species" reg="bilamellata">bilamellata</tp:taxon-name-part>
              <object-id xmlns:xlink="http://www.w3.org/1999/xlink" content-type="zoobank" xlink:type="simple">https://zoobank.org/4D81EE13-9BA8-4B82-AC37-75B93BAA8C8F</object-id>
            </tp:taxon-name><tp:taxon-authority>Ballarin &amp; Eguchi</tp:taxon-authority><tp:taxon-status xmlns:xlink="http://www.w3.org/1999/xlink" xlink:type="simple">sp. nov.</tp:taxon-status><xref ref-type="fig" rid="F3">Figs 3A−J</xref><xref ref-type="fig" rid="F4">, 4G−I</xref></tp:nomenclature><tp:treatment-sec sec-type="material" id="SECID0EBJAI"><title>Material examined.</title><p><bold><italic>Holotype</italic> ♂ Japan: Kyushu Is.</bold>, • <bold>Ōita Pref.</bold>: Saiki City, Kitachi, Ono, 54 m, <named-content xmlns:xlink="http://www.w3.org/1999/xlink" content-type="dwc:verbatimCoordinates" xlink:type="simple"><named-content content-type="geo-json" specific-use="{&#34;type&#34;:&#34;Point&#34;,&#34;coordinates&#34;:[131.949780,32.928450]}" id="NCID0ERJAI" xlink:type="simple">32.92845°N, 131.94978°</named-content></named-content>E, humid leaf litter in a mixed forest, 25.Mar.2019, F. Ballarin leg. (<named-content xmlns:xlink="http://www.w3.org/1999/xlink" content-type="dwc:institutional_code" xlink:title="National Museum of Nature and Science, Tsukuba" xlink:href="http://grbio.org/institution/national-museum-nature-and-science" xlink:type="simple">NSMT</named-content>-Ar26191). <bold><italic>Paratypes</italic>. Japan</bold>: • <bold>Kyushu Is., Saga Pref.</bold>: 1 ♀, Saga City, Kinryumachi Kinryu, Kotohira Shrine (金刀比羅神社), <named-content xmlns:xlink="http://www.w3.org/1999/xlink" content-type="dwc:verbatimCoordinates" xlink:type="simple"><named-content content-type="geo-json" specific-use="{&#34;type&#34;:&#34;Point&#34;,&#34;coordinates&#34;:[130.299000,33.330000]}" id="NCID0EDKAI" xlink:type="simple">33.330°N, 130.299°E</named-content></named-content>, 31.Jul.2005, A. Akihisa leg. (<named-content xmlns:xlink="http://www.w3.org/1999/xlink" content-type="dwc:institutional_code" xlink:title="National Museum of Nature and Science, Tsukuba" xlink:href="http://grbio.org/institution/national-museum-nature-and-science" xlink:type="simple">NSMT</named-content>-Ar26192) • <bold>Ōita Pref.</bold>: 1 ♂, 1 ♀, Saiki City, Kamae Oaza Kamaeura, 159 m, <named-content xmlns:xlink="http://www.w3.org/1999/xlink" content-type="dwc:verbatimCoordinates" xlink:type="simple"><named-content content-type="geo-json" specific-use="{&#34;type&#34;:&#34;Point&#34;,&#34;coordinates&#34;:[131.912220,32.819500]}" id="NCID0ERKAI" xlink:type="simple">32.81950°N, 131.91222°E</named-content></named-content>, leaf litter in a deciduous broadleaf forest on a steep hill, 21.Mar.2019, F. Ballarin leg. (<named-content xmlns:xlink="http://www.w3.org/1999/xlink" content-type="dwc:institutional_code" xlink:title="Museum of Nature and Human Activities, Hyogo" xlink:href="http://grbio.org/institution/museum-nature-and-human-activities" xlink:type="simple">MNHAH</named-content>) • 2 ♀, Kitachi, Ono, 54 m, <named-content xmlns:xlink="http://www.w3.org/1999/xlink" content-type="dwc:verbatimCoordinates" xlink:type="simple"><named-content content-type="geo-json" specific-use="{&#34;type&#34;:&#34;Point&#34;,&#34;coordinates&#34;:[131.949780,32.928450]}" id="NCID0E4KAI" xlink:type="simple">32.92845°N, 131.94978°E</named-content></named-content>, humid leaf litter in a mixed forest, 25.Mar.2019, F. Ballarin leg. (<named-content xmlns:xlink="http://www.w3.org/1999/xlink" content-type="dwc:institutional_code" xlink:title="National Museum of Nature and Science, Tsukuba" xlink:href="http://grbio.org/institution/national-museum-nature-and-science" xlink:type="simple">NSMT</named-content>-Ar26193) • 2 ♀, Kunisaki Peninsula, Kunisaki City, Akimachi Yagawa, 203 m, <named-content xmlns:xlink="http://www.w3.org/1999/xlink" content-type="dwc:verbatimCoordinates" xlink:type="simple"><named-content content-type="geo-json" specific-use="{&#34;type&#34;:&#34;Point&#34;,&#34;coordinates&#34;:[131.604300,33.495610]}" id="NCID0EJLAI" xlink:type="simple">33.49561°N, 131.60430°E</named-content></named-content>, leaf litter in a broadleaf forest on a slope, 02.Aug.2022, sifter, F. Ballarin leg. (<named-content xmlns:xlink="http://www.w3.org/1999/xlink" content-type="dwc:institutional_code" xlink:title="Tokushima Prefectural Museum" xlink:href="http://grbio.org/institution/tokushima-prefectural-museum" xlink:type="simple">TKPM</named-content>-AR3246).</p></tp:treatment-sec><tp:treatment-sec sec-type="diagnosis" id="SECID0ESLAI"><title>Diagnosis.</title><p>Species closely related to other <italic><tp:taxon-name><tp:taxon-name-part taxon-name-part-type="genus" reg="Solenysa">Solenysa</tp:taxon-name-part></tp:taxon-name></italic> species from western Japan. Males of <italic><tp:taxon-name><tp:taxon-name-part taxon-name-part-type="genus" reg="Solenysa">S.</tp:taxon-name-part><tp:taxon-name-part taxon-name-part-type="species" reg="bilamellata">bilamellata</tp:taxon-name-part></tp:taxon-name></italic> sp. nov. can be easily distinguished from males of <italic><tp:taxon-name><tp:taxon-name-part taxon-name-part-type="genus" reg="Solenysa">S.</tp:taxon-name-part><tp:taxon-name-part taxon-name-part-type="species" reg="reflexilis">reflexilis</tp:taxon-name-part></tp:taxon-name></italic>, <italic><tp:taxon-name><tp:taxon-name-part taxon-name-part-type="genus" reg="Solenysa">S.</tp:taxon-name-part><tp:taxon-name-part taxon-name-part-type="species" reg="macrodonta">macrodonta</tp:taxon-name-part></tp:taxon-name></italic>, and <italic><tp:taxon-name><tp:taxon-name-part taxon-name-part-type="genus" reg="Solenysa">S.</tp:taxon-name-part><tp:taxon-name-part taxon-name-part-type="species" reg="trunciformis">trunciformis</tp:taxon-name-part></tp:taxon-name></italic> by the presence of two large, lamellar-like protrusions of the median tegular apophysis (<abbrev xmlns:xlink="http://www.w3.org/1999/xlink" xlink:title="anterior protrusion of MTA" id="ABBRID0ELNAI" xlink:type="simple">AP</abbrev> and <abbrev xmlns:xlink="http://www.w3.org/1999/xlink" xlink:title="median protrusion of MTA" id="ABBRID0EPNAI" xlink:type="simple">MP</abbrev>) and having a rounded tip, both clearly visible when the palp is observed laterally (vs only AM visible and <abbrev xmlns:xlink="http://www.w3.org/1999/xlink" xlink:title="median protrusion of MTA" id="ABBRID0ETNAI" xlink:type="simple">MP</abbrev> missing or reduced in <italic><tp:taxon-name><tp:taxon-name-part taxon-name-part-type="genus" reg="Solenysa">S.</tp:taxon-name-part><tp:taxon-name-part taxon-name-part-type="species" reg="reflexilis">reflexilis</tp:taxon-name-part></tp:taxon-name></italic>; or AM reduced and only <abbrev xmlns:xlink="http://www.w3.org/1999/xlink" xlink:title="median protrusion of MTA" id="ABBRID0ECOAI" xlink:type="simple">MP</abbrev> clearly visible but with a pointed or truncated tip in the other three species). Additionally, <italic><tp:taxon-name><tp:taxon-name-part taxon-name-part-type="genus" reg="Solenysa">S.</tp:taxon-name-part><tp:taxon-name-part taxon-name-part-type="species" reg="bilamellata">bilamellata</tp:taxon-name-part></tp:taxon-name></italic> sp. nov. can be distinguished by the straight second branch of the lamella (<abbrev xmlns:xlink="http://www.w3.org/1999/xlink" xlink:title="median branch of LA" id="ABBRID0EROAI" xlink:type="simple">LA2</abbrev>) (vs <abbrev xmlns:xlink="http://www.w3.org/1999/xlink" xlink:title="median branch of LA" id="ABBRID0EVOAI" xlink:type="simple">LA2</abbrev> curved in <italic><tp:taxon-name><tp:taxon-name-part taxon-name-part-type="genus" reg="Solenysa">S.</tp:taxon-name-part><tp:taxon-name-part taxon-name-part-type="species" reg="reflexilis">reflexilis</tp:taxon-name-part></tp:taxon-name></italic> and <italic><tp:taxon-name><tp:taxon-name-part taxon-name-part-type="genus" reg="Solenysa">S.</tp:taxon-name-part><tp:taxon-name-part taxon-name-part-type="species" reg="macrodonta">macrodonta</tp:taxon-name-part></tp:taxon-name></italic>); by the smaller <abbrev xmlns:xlink="http://www.w3.org/1999/xlink" xlink:title="anterior branch of LA" id="ABBRID0EPPAI" xlink:type="simple">LA1</abbrev> (<abbrev xmlns:xlink="http://www.w3.org/1999/xlink" xlink:title="anterior branch of LA" id="ABBRID0ETPAI" xlink:type="simple">LA1</abbrev> longer in <italic><tp:taxon-name><tp:taxon-name-part taxon-name-part-type="genus" reg="Solenysa">S.</tp:taxon-name-part><tp:taxon-name-part taxon-name-part-type="species" reg="reflexilis">reflexilis</tp:taxon-name-part></tp:taxon-name></italic>); the sharper tip of the upper branch of <abbrev xmlns:xlink="http://www.w3.org/1999/xlink" xlink:title="posterior branch of LA" id="ABBRID0ECQAI" xlink:type="simple">LA3</abbrev> (vs tip of <abbrev xmlns:xlink="http://www.w3.org/1999/xlink" xlink:title="posterior branch of LA" id="ABBRID0EGQAI" xlink:type="simple">LA3</abbrev> wide and fringed in <italic><tp:taxon-name><tp:taxon-name-part taxon-name-part-type="genus" reg="Solenysa">S.</tp:taxon-name-part><tp:taxon-name-part taxon-name-part-type="species" reg="macrodonta">macrodonta</tp:taxon-name-part></tp:taxon-name></italic>), and by the shape of the lamellar-like anterior terminal hypophysis (<abbrev xmlns:xlink="http://www.w3.org/1999/xlink" xlink:title="anterior terminal apophysis" id="ABBRID0EVQAI" xlink:type="simple">ATA</abbrev>) (vs <abbrev xmlns:xlink="http://www.w3.org/1999/xlink" xlink:title="anterior terminal apophysis" id="ABBRID0EZQAI" xlink:type="simple">ATA</abbrev> with a different shape, wider in <italic><tp:taxon-name><tp:taxon-name-part taxon-name-part-type="genus" reg="Solenysa">S.</tp:taxon-name-part><tp:taxon-name-part taxon-name-part-type="species" reg="reflexilis">reflexilis</tp:taxon-name-part></tp:taxon-name></italic> or thinner in <italic><tp:taxon-name><tp:taxon-name-part taxon-name-part-type="genus" reg="Solenysa">S.</tp:taxon-name-part><tp:taxon-name-part taxon-name-part-type="species" reg="macrodonta">macrodonta</tp:taxon-name-part></tp:taxon-name></italic>, and <italic><tp:taxon-name><tp:taxon-name-part taxon-name-part-type="genus" reg="Solenysa">S.</tp:taxon-name-part><tp:taxon-name-part taxon-name-part-type="species" reg="trunciformis">trunciformis</tp:taxon-name-part></tp:taxon-name></italic>) (cf. Fig. <xref ref-type="fig" rid="F3">3A−D</xref> vs Figs <xref ref-type="fig" rid="F4">4G−I</xref>, <xref ref-type="fig" rid="F6">6A−D</xref>, <xref ref-type="fig" rid="F7">7A−D</xref>, <xref ref-type="fig" rid="F8">8A−D</xref>, <xref ref-type="fig" rid="F11">11A−F</xref>). Females of <italic><tp:taxon-name><tp:taxon-name-part taxon-name-part-type="genus" reg="Solenysa">S.</tp:taxon-name-part><tp:taxon-name-part taxon-name-part-type="species" reg="bilamellata">bilamellata</tp:taxon-name-part></tp:taxon-name></italic> sp. nov. can be distinguished from females of <italic><tp:taxon-name><tp:taxon-name-part taxon-name-part-type="genus" reg="Solenysa">S.</tp:taxon-name-part><tp:taxon-name-part taxon-name-part-type="species" reg="reflexilis">reflexilis</tp:taxon-name-part></tp:taxon-name></italic>, <italic><tp:taxon-name><tp:taxon-name-part taxon-name-part-type="genus" reg="Solenysa">S.</tp:taxon-name-part><tp:taxon-name-part taxon-name-part-type="species" reg="macrodonta">macrodonta</tp:taxon-name-part></tp:taxon-name></italic>, and <italic><tp:taxon-name><tp:taxon-name-part taxon-name-part-type="genus" reg="Solenysa">S.</tp:taxon-name-part><tp:taxon-name-part taxon-name-part-type="species" reg="trunciformis">trunciformis</tp:taxon-name-part></tp:taxon-name></italic> by the different shape of the epigyne, having a more transversely ovate ventral plate (<abbrev xmlns:xlink="http://www.w3.org/1999/xlink" xlink:title="ventral plate" id="ABBRID0ECUAI" xlink:type="simple">VP</abbrev>) with short and pointed lateral borders headed internally and a dorsal plate (<abbrev xmlns:xlink="http://www.w3.org/1999/xlink" xlink:title="dorsal plate" id="ABBRID0EGUAI" xlink:type="simple">DP</abbrev>) with more rounded lobes (vs <abbrev xmlns:xlink="http://www.w3.org/1999/xlink" xlink:title="ventral plate" id="ABBRID0EKUAI" xlink:type="simple">VP</abbrev> more trapezoidal with lateral borders headed externally and <abbrev xmlns:xlink="http://www.w3.org/1999/xlink" xlink:title="dorsal plate" id="ABBRID0EOUAI" xlink:type="simple">DP</abbrev> with more trapezoidal lobes in <italic><tp:taxon-name><tp:taxon-name-part taxon-name-part-type="genus" reg="Solenysa">S.</tp:taxon-name-part><tp:taxon-name-part taxon-name-part-type="species" reg="reflexilis">reflexilis</tp:taxon-name-part></tp:taxon-name></italic>; or <abbrev xmlns:xlink="http://www.w3.org/1999/xlink" xlink:title="ventral plate" id="ABBRID0E4UAI" xlink:type="simple">VP</abbrev> more elongated posteriorly with longer lateral borders and <abbrev xmlns:xlink="http://www.w3.org/1999/xlink" xlink:title="dorsal plate" id="ABBRID0EBVAI" xlink:type="simple">DP</abbrev> with oval lobes in <italic><tp:taxon-name><tp:taxon-name-part taxon-name-part-type="genus" reg="Solenysa">S.</tp:taxon-name-part><tp:taxon-name-part taxon-name-part-type="species" reg="macrodonta">macrodonta</tp:taxon-name-part></tp:taxon-name></italic> and <italic><tp:taxon-name><tp:taxon-name-part taxon-name-part-type="genus" reg="Solenysa">S.</tp:taxon-name-part><tp:taxon-name-part taxon-name-part-type="species" reg="trunciformis">trunciformis</tp:taxon-name-part></tp:taxon-name></italic>) (cf. Fig. <xref ref-type="fig" rid="F3">3G−J</xref> vs Figs <xref ref-type="fig" rid="F6">6G−J</xref>, <xref ref-type="fig" rid="F7">7G−J</xref>, <xref ref-type="fig" rid="F8">8G−J</xref>).</p><fig id="F3" position="float" orientation="portrait"><object-id xmlns:xlink="http://www.w3.org/1999/xlink" content-type="doi" xlink:type="simple">10.3897/zookeys.1232.142629.figure3</object-id><object-id xmlns:xlink="http://www.w3.org/1999/xlink" content-type="arpha" xlink:type="simple">643B2754-DCC9-51C7-ABC6-6B2382769F28</object-id><label>Figure 3.</label><caption><p><italic><tp:taxon-name><tp:taxon-name-part taxon-name-part-type="genus" reg="Solenysa">Solenysa</tp:taxon-name-part><tp:taxon-name-part taxon-name-part-type="species" reg="bilamellata">bilamellata</tp:taxon-name-part></tp:taxon-name></italic> sp. nov. <bold>A</bold> male palp, prolateral <bold>B</bold> ditto, retrolateral <bold>C</bold> ditto, dorsal <bold>D</bold> ditto, ventral <bold>E</bold> habitus of male, dorsal <bold>F</bold> habitus of female, dorsal <bold>G</bold> epigyne, posterior <bold>H</bold> ditto, ventral <bold>I</bold> ditto, lateral <bold>J</bold> vulva, dorsal. Abbreviations: <abbrev xmlns:xlink="http://www.w3.org/1999/xlink" xlink:title="anterior protrusion of MTA" id="ABBRID0ESXAI" xlink:type="simple">AP</abbrev> anterior protrusion of <abbrev xmlns:xlink="http://www.w3.org/1999/xlink" xlink:title="median terminal apophysis" id="ABBRID0EWXAI" xlink:type="simple">MTA</abbrev>; <abbrev xmlns:xlink="http://www.w3.org/1999/xlink" xlink:title="copulatory duct" id="ABBRID0E1XAI" xlink:type="simple">CD</abbrev> copulatory duct; <abbrev xmlns:xlink="http://www.w3.org/1999/xlink" xlink:title="dorsal plate" id="ABBRID0E5XAI" xlink:type="simple">DP</abbrev> dorsal plate; <abbrev xmlns:xlink="http://www.w3.org/1999/xlink" xlink:title="distal suprategular apophysis" id="ABBRID0ECYAI" xlink:type="simple">DSA</abbrev> distal suprategular apophysis; E embolus; <abbrev xmlns:xlink="http://www.w3.org/1999/xlink" xlink:title="epigynal collar" id="ABBRID0EGYAI" xlink:type="simple">EC</abbrev> epigynal collar; <abbrev xmlns:xlink="http://www.w3.org/1999/xlink" xlink:title="fertilization duct" id="ABBRID0EKYAI" xlink:type="simple">FD</abbrev> fertilization duct; <abbrev xmlns:xlink="http://www.w3.org/1999/xlink" xlink:title="posterior branch of LA" id="ABBRID0EOYAI" xlink:type="simple">LA3</abbrev> posterior branch of lamella; <abbrev xmlns:xlink="http://www.w3.org/1999/xlink" xlink:title="median terminal apophysis" id="ABBRID0ESYAI" xlink:type="simple">MTA</abbrev> median terminal apophysis; P paracymbium; <abbrev xmlns:xlink="http://www.w3.org/1999/xlink" xlink:title="probasal cymbial apophysis" id="ABBRID0EWYAI" xlink:type="simple">PBP</abbrev> probasal cymbial apophysis; <abbrev xmlns:xlink="http://www.w3.org/1999/xlink" xlink:title="posterior protrusion of MTA" id="ABBRID0E1YAI" xlink:type="simple">PP</abbrev> posterior protrusion of <abbrev xmlns:xlink="http://www.w3.org/1999/xlink" xlink:title="median terminal apophysis" id="ABBRID0E5YAI" xlink:type="simple">MTA</abbrev>; <abbrev xmlns:xlink="http://www.w3.org/1999/xlink" xlink:title="proximal tibial apophysis" id="ABBRID0ECZAI" xlink:type="simple">PTP</abbrev> proximal tibial apophysis; S spermatheca; <abbrev xmlns:xlink="http://www.w3.org/1999/xlink" xlink:title="solenoid" id="ABBRID0EGZAI" xlink:type="simple">SL</abbrev> solenoid; <abbrev xmlns:xlink="http://www.w3.org/1999/xlink" xlink:title="Solenysa tegular triangle" id="ABBRID0EKZAI" xlink:type="simple">STT</abbrev><italic><tp:taxon-name><tp:taxon-name-part taxon-name-part-type="genus" reg="Solenysa">Solenysa</tp:taxon-name-part></tp:taxon-name></italic> tegular triangle; T tegulum; <abbrev xmlns:xlink="http://www.w3.org/1999/xlink" xlink:title="ventral lobe of paracymbium" id="ABBRID0EVZAI" xlink:type="simple">VLP</abbrev> ventral lobe of P; <abbrev xmlns:xlink="http://www.w3.org/1999/xlink" xlink:title="ventral plate" id="ABBRID0EZZAI" xlink:type="simple">VP</abbrev> ventral plate. Scale bars: 0.05 mm (<bold>A–D, G–J</bold>); 0.5 mm (<bold>E, F</bold>).</p></caption><graphic xmlns:xlink="http://www.w3.org/1999/xlink" xlink:href="zookeys-1232-097_article-142629__-g003.jpg" position="float" orientation="portrait" xlink:type="simple" id="oo_1282841.jpg"><uri content-type="original_file" xlink:type="simple">https://binary.pensoft.net/fig/1282841</uri></graphic></fig><fig id="F4" position="float" orientation="portrait"><object-id xmlns:xlink="http://www.w3.org/1999/xlink" content-type="doi" xlink:type="simple">10.3897/zookeys.1232.142629.figure4</object-id><object-id xmlns:xlink="http://www.w3.org/1999/xlink" content-type="arpha" xlink:type="simple">3A4D8923-A61D-542B-89CA-577FD3F6236E</object-id><label>Figure 4.</label><caption><p>Embolic divisions of newly described <italic><tp:taxon-name><tp:taxon-name-part taxon-name-part-type="genus" reg="Solenysa">Solenysa</tp:taxon-name-part></tp:taxon-name></italic> spp. <bold>A</bold> embolic division of <italic><tp:taxon-name><tp:taxon-name-part taxon-name-part-type="genus" reg="Solenysa">S.</tp:taxon-name-part><tp:taxon-name-part taxon-name-part-type="species" reg="shimatchu">shimatchu</tp:taxon-name-part></tp:taxon-name></italic> sp. nov., ventral <bold>B</bold> ditto, retrolateral <bold>C</bold> ditto, ventro-prolateral<bold>D</bold> embolic division of <italic><tp:taxon-name><tp:taxon-name-part taxon-name-part-type="genus" reg="Solenysa">S.</tp:taxon-name-part><tp:taxon-name-part taxon-name-part-type="species" reg="yambaruensis">yambaruensis</tp:taxon-name-part></tp:taxon-name></italic> sp. nov., ventral <bold>E</bold> ditto, retrolateral <bold>F</bold> ditto, ventro-prolateral <bold>G</bold> embolic division of <italic><tp:taxon-name><tp:taxon-name-part taxon-name-part-type="genus" reg="Solenysa">Solenysa</tp:taxon-name-part><tp:taxon-name-part taxon-name-part-type="species" reg="bilamellata">bilamellata</tp:taxon-name-part></tp:taxon-name></italic> sp. nov., ventral <bold>H</bold> ditto, retrolateral <bold>I</bold> ditto, ventro-prolateral. Abbreviations: <abbrev xmlns:xlink="http://www.w3.org/1999/xlink" xlink:title="anterior protrusion of MTA" id="ABBRID0EI3AI" xlink:type="simple">AP</abbrev> anterior protrusion of <abbrev xmlns:xlink="http://www.w3.org/1999/xlink" xlink:title="median terminal apophysis" id="ABBRID0EM3AI" xlink:type="simple">MTA</abbrev>; <abbrev xmlns:xlink="http://www.w3.org/1999/xlink" xlink:title="anterior terminal apophysis" id="ABBRID0EQ3AI" xlink:type="simple">ATA</abbrev> anterior terminal apophysis; <abbrev xmlns:xlink="http://www.w3.org/1999/xlink" xlink:title="distal suprategular apophysis" id="ABBRID0EU3AI" xlink:type="simple">DSA</abbrev> distal supra-tegular apophysis; E embolus; <abbrev xmlns:xlink="http://www.w3.org/1999/xlink" xlink:title="anterior branch of LA" id="ABBRID0EY3AI" xlink:type="simple">LA1</abbrev> anterior branch of lamella; <abbrev xmlns:xlink="http://www.w3.org/1999/xlink" xlink:title="median branch of LA" id="ABBRID0E33AI" xlink:type="simple">LA2</abbrev> median branch of lamella; <abbrev xmlns:xlink="http://www.w3.org/1999/xlink" xlink:title="posterior branch of LA" id="ABBRID0EA4AI" xlink:type="simple">LA3</abbrev> posterior branch of lamella; MT median tooth on anterior terminal apophysis; <abbrev xmlns:xlink="http://www.w3.org/1999/xlink" xlink:title="median protrusion of MTA" id="ABBRID0EE4AI" xlink:type="simple">MP</abbrev> median protrusion of <abbrev xmlns:xlink="http://www.w3.org/1999/xlink" xlink:title="median terminal apophysis" id="ABBRID0EI4AI" xlink:type="simple">MTA</abbrev>; <abbrev xmlns:xlink="http://www.w3.org/1999/xlink" xlink:title="median terminal apophysis" id="ABBRID0EM4AI" xlink:type="simple">MTA</abbrev> median terminal apophysis; <abbrev xmlns:xlink="http://www.w3.org/1999/xlink" xlink:title="posterior terminal apophysis" id="ABBRID0EQ4AI" xlink:type="simple">PTA</abbrev> posterior terminal apophysis; R radix. Scale bars: 0.05 mm.</p></caption><graphic xmlns:xlink="http://www.w3.org/1999/xlink" xlink:href="zookeys-1232-097_article-142629__-g004.jpg" position="float" orientation="portrait" xlink:type="simple" id="oo_1282842.jpg"><uri content-type="original_file" xlink:type="simple">https://binary.pensoft.net/fig/1282842</uri></graphic></fig><fig id="F5" position="float" orientation="portrait"><object-id xmlns:xlink="http://www.w3.org/1999/xlink" content-type="doi" xlink:type="simple">10.3897/zookeys.1232.142629.figure5</object-id><object-id xmlns:xlink="http://www.w3.org/1999/xlink" content-type="arpha" xlink:type="simple">FB5AA32A-CD65-5297-89F7-27AA45400051</object-id><label>Figure 5.</label><caption><p>Palp and embolic division of <italic><tp:taxon-name><tp:taxon-name-part taxon-name-part-type="genus" reg="Solenysa">Solenysa</tp:taxon-name-part></tp:taxon-name></italic> spp. under SEM microscope <bold>A</bold> palp of <italic><tp:taxon-name><tp:taxon-name-part taxon-name-part-type="genus" reg="Solenysa">S.</tp:taxon-name-part><tp:taxon-name-part taxon-name-part-type="species" reg="shimatchu">shimatchu</tp:taxon-name-part></tp:taxon-name></italic> sp. nov., ventro-retrolateral <bold>B</bold> ditto, embolic division, ventral <bold>C</bold> palp of <italic><tp:taxon-name><tp:taxon-name-part taxon-name-part-type="genus" reg="Solenysa">S.</tp:taxon-name-part><tp:taxon-name-part taxon-name-part-type="species" reg="yambaruensis">yambaruensis</tp:taxon-name-part></tp:taxon-name></italic> sp. nov., ventro-retrolateral <bold>D</bold> ditto, ventral <bold>E</bold> ditto, embolic division, ventro-prolateral <bold>F</bold> ditto, ventral. Abbreviations: <abbrev xmlns:xlink="http://www.w3.org/1999/xlink" xlink:title="anterior terminal apophysis" id="ABBRID0EK6AI" xlink:type="simple">ATA</abbrev> anterior terminal apophysis; <abbrev xmlns:xlink="http://www.w3.org/1999/xlink" xlink:title="distal suprategular apophysis" id="ABBRID0EO6AI" xlink:type="simple">DSA</abbrev> distal supra-tegular apophysis; E embolus; <abbrev xmlns:xlink="http://www.w3.org/1999/xlink" xlink:title="anterior branch of LA" id="ABBRID0ES6AI" xlink:type="simple">LA1</abbrev> anterior branch of lamella; <abbrev xmlns:xlink="http://www.w3.org/1999/xlink" xlink:title="median branch of LA" id="ABBRID0EW6AI" xlink:type="simple">LA2</abbrev> median branch of lamella; <abbrev xmlns:xlink="http://www.w3.org/1999/xlink" xlink:title="posterior branch of LA" id="ABBRID0E16AI" xlink:type="simple">LA3</abbrev> posterior branch of lamella; MT median tooth on anterior terminal apophysis; <abbrev xmlns:xlink="http://www.w3.org/1999/xlink" xlink:title="median terminal apophysis" id="ABBRID0E56AI" xlink:type="simple">MTA</abbrev> median terminal apophysis; P paracymbium; <abbrev xmlns:xlink="http://www.w3.org/1999/xlink" xlink:title="posterior terminal apophysis" id="ABBRID0ECABI" xlink:type="simple">PTA</abbrev> posterior terminal apophysis; R radix; <abbrev xmlns:xlink="http://www.w3.org/1999/xlink" xlink:title="cymbial retrolateral process" id="ABBRID0EGABI" xlink:type="simple">RLP</abbrev> cymbial retrolateral process; <abbrev xmlns:xlink="http://www.w3.org/1999/xlink" xlink:title="Solenysa tegular triangle" id="ABBRID0EKABI" xlink:type="simple">STT</abbrev><tp:taxon-name><tp:taxon-name-part taxon-name-part-type="genus" reg="Solenysa">Solenysa</tp:taxon-name-part></tp:taxon-name> tegular triangle; T tegulum.</p></caption><graphic xmlns:xlink="http://www.w3.org/1999/xlink" xlink:href="zookeys-1232-097_article-142629__-g005.jpg" position="float" orientation="portrait" xlink:type="simple" id="oo_1282843.jpg"><uri content-type="original_file" xlink:type="simple">https://binary.pensoft.net/fig/1282843</uri></graphic></fig></tp:treatment-sec><tp:treatment-sec sec-type="description" id="SECID0EZABI"><title>Description.</title><p>Male (holotype). Total length: 1.22. Prosoma 0.67 long; 0.48 wide. Clypeus 0.24 long. Habitus as in Fig. <xref ref-type="fig" rid="F3">3E</xref>. Cephalic area distinctly elevated. Carapace oval with conspicuous lateral lobes. Carapace, chelicera, mouth parts, and sternum uniformly brick-red. Chelicera with four promarginal and three retromarginal teeth. Legs uniformly red-yellowish. Length of legs as follows: I (0.64, 0.15, 0.63, 0.52, 0.42), II (0.60, 0.14, 0.55, 0.44, 0.40), III (0.47, 0.14, 0.38, 0.36, 0.33), IV (0.55, 0.13, 0.51, 0.44, 0.37). <abbrev xmlns:xlink="http://www.w3.org/1999/xlink" xlink:title="position of trichobothrium on metatarsus I" id="ABBRID0EDBBI" xlink:type="simple">TmI</abbrev> = 0.54, Opisthosoma uniformly greyish with scattered small white marks on dorsal side, dorsal-posterior tip of opisthosoma lighter gray in some individuals.</p><p>Palp as in Figs <xref ref-type="fig" rid="F3">3A−D</xref>, <xref ref-type="fig" rid="F4">4G−I</xref>. Palpal tibia elongated, ~ 2× longer than patella, bearing four long, thin setae on anterior-retrolateral side; proximal tibial apophysis (<abbrev xmlns:xlink="http://www.w3.org/1999/xlink" xlink:title="proximal tibial apophysis" id="ABBRID0ERBBI" xlink:type="simple">PTP</abbrev>) well-developed, strongly protruding dorsally, bearing four–five long, thin setae. Cymbium with well-developed probasal cymbial apophysis (<abbrev xmlns:xlink="http://www.w3.org/1999/xlink" xlink:title="probasal cymbial apophysis" id="ABBRID0EVBBI" xlink:type="simple">PBP</abbrev>), hook-like when observed laterally or dorsally, bent retrolaterally, with massive basal part, ending with thin, rounded tip. Cymbial retrolateral process (CRP) thorn-like. Paracymbium (P) U-shaped, elongated antero-posteriorly, ventral lobe (<abbrev xmlns:xlink="http://www.w3.org/1999/xlink" xlink:title="ventral lobe of paracymbium" id="ABBRID0EZBBI" xlink:type="simple">VLP</abbrev>) protruding anteriorly. <italic><tp:taxon-name><tp:taxon-name-part taxon-name-part-type="genus" reg="Solenysa">Solenysa</tp:taxon-name-part></tp:taxon-name></italic> tegular triangle (<abbrev xmlns:xlink="http://www.w3.org/1999/xlink" xlink:title="Solenysa tegular triangle" id="ABBRID0EECBI" xlink:type="simple">STT</abbrev>) thick. Lamella with three well-developed branches: anterior branch (<abbrev xmlns:xlink="http://www.w3.org/1999/xlink" xlink:title="anterior branch of LA" id="ABBRID0EICBI" xlink:type="simple">LA1</abbrev>) short and stocky; median branch (<abbrev xmlns:xlink="http://www.w3.org/1999/xlink" xlink:title="median branch of LA" id="ABBRID0EMCBI" xlink:type="simple">LA2</abbrev>) straight, strongly sclerotized, needle-like; posterior branch (<abbrev xmlns:xlink="http://www.w3.org/1999/xlink" xlink:title="posterior branch of LA" id="ABBRID0EQCBI" xlink:type="simple">LA3</abbrev>) with long, ribbon-like basal part, distal part forked into two needle-like branches headed antero-dorsally, ventral branch sclerotized, dorsal branch transparent ending blunt. Radix (R) strongly sclerotized. Distal suprategular apophysis (<abbrev xmlns:xlink="http://www.w3.org/1999/xlink" xlink:title="distal suprategular apophysis" id="ABBRID0EUCBI" xlink:type="simple">DSA</abbrev>) well-developed, strongly sclerotized. Median terminal apophysis (<abbrev xmlns:xlink="http://www.w3.org/1999/xlink" xlink:title="median terminal apophysis" id="ABBRID0EYCBI" xlink:type="simple">MTA</abbrev>) bearing two well-visible, sclerotized, lamellar protrusions protruding antero-ventrally: anterior protrusion (<abbrev xmlns:xlink="http://www.w3.org/1999/xlink" xlink:title="anterior protrusion of MTA" id="ABBRID0E3CBI" xlink:type="simple">AP</abbrev>) lobated, longer than wide; median protrusion (<abbrev xmlns:xlink="http://www.w3.org/1999/xlink" xlink:title="median protrusion of MTA" id="ABBRID0EADBI" xlink:type="simple">MP</abbrev>) also longer than wide and lobated but slightly thinner and sharper than <abbrev xmlns:xlink="http://www.w3.org/1999/xlink" xlink:title="anterior protrusion of MTA" id="ABBRID0EEDBI" xlink:type="simple">AP</abbrev>, ending with a rounded, serrated tip. Anterior terminal apophysis (<abbrev xmlns:xlink="http://www.w3.org/1999/xlink" xlink:title="anterior terminal apophysis" id="ABBRID0EIDBI" xlink:type="simple">ATA</abbrev>) stocky, lobated, lacking any median tooths. Embolus (E) sclerotized, ribbon-like, twisted, ending with a sharp tip.</p><p>Female (one of the paratypes). Total length: 1.25. Prosoma 0.63 long; 0.45 wide. Clypeus 0.21 long. Habitus as in Fig. <xref ref-type="fig" rid="F3">3F</xref>. Length of legs as follows: I (0.61, 0.14, 0.60, 0.47, 0.40), II (0.56, 0.14, 0.50, 0.43, 0.38), III (0.44, 0.14, 0.35, 0.29), IV (0.58, 0.14, 0.48, 0.42, 0.37). Color and other features as in male.</p><p>Epigyne and vulva as in Fig. <xref ref-type="fig" rid="F3">3G−J</xref>, protruding, ventral side flattened when observed laterally. Solenoid (<abbrev xmlns:xlink="http://www.w3.org/1999/xlink" xlink:title="solenoid" id="ABBRID0EYDBI" xlink:type="simple">SL</abbrev>) with numerous small coils give a wrinkled texture, lacking clear, wide folds. Ventral plate (<abbrev xmlns:xlink="http://www.w3.org/1999/xlink" xlink:title="ventral plate" id="ABBRID0E3DBI" xlink:type="simple">VP</abbrev>) transversely ovate, with pointed lateral borders headed posteriorly; anterior border strongly concave, posterior border rounded. Dorsal plate (<abbrev xmlns:xlink="http://www.w3.org/1999/xlink" xlink:title="dorsal plate" id="ABBRID0EAEBI" xlink:type="simple">DP</abbrev>) divided into two rounded lobes separated from each other by ~ 1/3 of their width. Copulatory ducts (<abbrev xmlns:xlink="http://www.w3.org/1999/xlink" xlink:title="copulatory duct" id="ABBRID0EEEBI" xlink:type="simple">CD</abbrev>) headed anteriorly then posteriorly before reaching spermathecae. Fertilization ducts (<abbrev xmlns:xlink="http://www.w3.org/1999/xlink" xlink:title="fertilization duct" id="ABBRID0EIEBI" xlink:type="simple">FD</abbrev>) thin, bent anteriorly. Spermathecae (S) wide, kidney-shaped (Fig. <xref ref-type="fig" rid="F3">3J</xref>).</p></tp:treatment-sec><tp:treatment-sec sec-type="etymology" id="SECID0EQEBI"><title>Etymology.</title><p>The species name is derived from the Latin prefix <italic>bi</italic>- meaning “two,” and <italic>lamellata</italic> meaning “bearing lamellae.” It refers to the two flat, lamellar protrusions (<abbrev xmlns:xlink="http://www.w3.org/1999/xlink" xlink:title="anterior protrusion of MTA" id="ABBRID0E1EBI" xlink:type="simple">AP</abbrev> and <abbrev xmlns:xlink="http://www.w3.org/1999/xlink" xlink:title="median protrusion of MTA" id="ABBRID0E5EBI" xlink:type="simple">MP</abbrev>) of the median terminal apophysis that are diagnostic for this species. Adjective.</p></tp:treatment-sec><tp:treatment-sec sec-type="distribution" id="SECID0ECFBI"><title>Distribution.</title><p>Endemic to northern and eastern Kyushu, Western Japan (Fig. <xref ref-type="fig" rid="F13">13</xref>). See also remarks of <italic><tp:taxon-name><tp:taxon-name-part taxon-name-part-type="genus" reg="Solenysa">S.</tp:taxon-name-part><tp:taxon-name-part taxon-name-part-type="species" reg="reflexilis">reflexilis</tp:taxon-name-part></tp:taxon-name></italic>.</p></tp:treatment-sec><tp:treatment-sec sec-type="habitat" id="SECID0EXFBI"><title>Habitat.</title><p>Humid leaf litter on the floor of broadleaved forests.</p></tp:treatment-sec><tp:treatment-sec><!--Section generated to contain objects referenced in tp:taxon-treatment.--><fig id="F6" position="float" orientation="portrait"><object-id xmlns:xlink="http://www.w3.org/1999/xlink" content-type="doi" xlink:type="simple">10.3897/zookeys.1232.142629.figure6</object-id><object-id xmlns:xlink="http://www.w3.org/1999/xlink" content-type="arpha" xlink:type="simple">D8512941-BBB5-58AC-BF50-D56348B6B8D0</object-id><label>Figure 6.</label><caption><p><italic><tp:taxon-name><tp:taxon-name-part taxon-name-part-type="genus" reg="Solenysa">Solenysa</tp:taxon-name-part><tp:taxon-name-part taxon-name-part-type="species" reg="reflexilis">reflexilis</tp:taxon-name-part></tp:taxon-name></italic> from Yakushima <bold>A</bold> male palp, prolateral <bold>B</bold> ditto, retrolateral <bold>C</bold> ditto, dorsal <bold>D</bold> ditto, ventral <bold>E</bold> habitus of male, dorsal <bold>F</bold> habitus of female, dorsal <bold>G</bold> epigyne, posterior <bold>H</bold> ditto, ventral <bold>I</bold> ditto, lateral <bold>J</bold> vulva, dorsal. Scale bars: 0.05 mm (<bold>A–D, G–J</bold>); 0.5 mm (<bold>E, F</bold>).</p></caption><graphic xmlns:xlink="http://www.w3.org/1999/xlink" xlink:href="zookeys-1232-097_article-142629__-g006.jpg" position="float" orientation="portrait" xlink:type="simple" id="oo_1282844.jpg"><uri content-type="original_file" xlink:type="simple">https://binary.pensoft.net/fig/1282844</uri></graphic></fig><fig id="F7" position="float" orientation="portrait"><object-id xmlns:xlink="http://www.w3.org/1999/xlink" content-type="doi" xlink:type="simple">10.3897/zookeys.1232.142629.figure7</object-id><object-id xmlns:xlink="http://www.w3.org/1999/xlink" content-type="arpha" xlink:type="simple">8289E8F3-9ED4-5403-AFD6-168E7E248169</object-id><label>Figure 7.</label><caption><p><italic><tp:taxon-name><tp:taxon-name-part taxon-name-part-type="genus" reg="Solenysa">Solenysa</tp:taxon-name-part><tp:taxon-name-part taxon-name-part-type="species" reg="macrodonta">macrodonta</tp:taxon-name-part></tp:taxon-name></italic> from Hiroshima <bold>A</bold> male palp, prolateral <bold>B</bold> ditto, retrolateral <bold>C</bold> ditto, dorsal <bold>D</bold> ditto, ventral <bold>E</bold> habitus of male, dorsal <bold>F</bold> habitus of female, dorsal <bold>G</bold> epigyne, posterior <bold>H</bold> ditto, ventral <bold>I</bold> ditto, lateral <bold>J</bold> vulva, dorsal. Scale bars: 0.05 mm (<bold>A–D, G–J</bold>); 0.5 mm (<bold>E, F</bold>).</p></caption><graphic xmlns:xlink="http://www.w3.org/1999/xlink" xlink:href="zookeys-1232-097_article-142629__-g007.jpg" position="float" orientation="portrait" xlink:type="simple" id="oo_1282845.jpg"><uri content-type="original_file" xlink:type="simple">https://binary.pensoft.net/fig/1282845</uri></graphic></fig><fig id="F8" position="float" orientation="portrait"><object-id xmlns:xlink="http://www.w3.org/1999/xlink" content-type="doi" xlink:type="simple">10.3897/zookeys.1232.142629.figure8</object-id><object-id xmlns:xlink="http://www.w3.org/1999/xlink" content-type="arpha" xlink:type="simple">A71A7A61-A67B-56C9-9AC4-C146940C1AD2</object-id><label>Figure 8.</label><caption><p><italic><tp:taxon-name><tp:taxon-name-part taxon-name-part-type="genus" reg="Solenysa">Solenysa</tp:taxon-name-part><tp:taxon-name-part taxon-name-part-type="species" reg="trunciformis">trunciformis</tp:taxon-name-part></tp:taxon-name></italic><bold>A</bold> male palp, prolateral, sample from Okayama <bold>B</bold> ditto, retrolateral <bold>C</bold> ditto, dorsal <bold>D</bold> ditto, ventral <bold>E</bold> habitus of male, dorsal <bold>F</bold> habitus of female, dorsal <bold>G</bold> epigyne, posterior, sample from Tokushima <bold>H</bold> ditto, ventral <bold>I</bold> ditto, lateral <bold>J</bold> vulva, dorsal. Scale bars: 0.05 mm (<bold>A–D, G–J</bold>); 0.5 mm (<bold>E, F</bold>).</p></caption><graphic xmlns:xlink="http://www.w3.org/1999/xlink" xlink:href="zookeys-1232-097_article-142629__-g008.jpg" position="float" orientation="portrait" xlink:type="simple" id="oo_1282846.jpg"><uri content-type="original_file" xlink:type="simple">https://binary.pensoft.net/fig/1282846</uri></graphic></fig><fig id="F11" position="float" orientation="portrait"><object-id xmlns:xlink="http://www.w3.org/1999/xlink" content-type="doi" xlink:type="simple">10.3897/zookeys.1232.142629.figure11</object-id><object-id xmlns:xlink="http://www.w3.org/1999/xlink" content-type="arpha" xlink:type="simple">343C9ABE-3A18-5299-8367-7309CB3F854B</object-id><label>Figure 11.</label><caption><p>Embolic divisions of <italic><tp:taxon-name><tp:taxon-name-part taxon-name-part-type="genus" reg="Solenysa">Solenysa</tp:taxon-name-part></tp:taxon-name></italic> species <bold>A</bold><italic><tp:taxon-name><tp:taxon-name-part taxon-name-part-type="genus" reg="Solenysa">S.</tp:taxon-name-part><tp:taxon-name-part taxon-name-part-type="species" reg="reflexilis">reflexilis</tp:taxon-name-part></tp:taxon-name></italic> from Yakushima, ventral <bold>B</bold> ditto, retrolateral <bold>C</bold><italic><tp:taxon-name><tp:taxon-name-part taxon-name-part-type="genus" reg="Solenysa">S.</tp:taxon-name-part><tp:taxon-name-part taxon-name-part-type="species" reg="macrodonta">macrodonta</tp:taxon-name-part></tp:taxon-name></italic> from Hiroshima, ventral <bold>D</bold> ditto, retrolateral <bold>E</bold><italic><tp:taxon-name><tp:taxon-name-part taxon-name-part-type="genus" reg="Solenysa">S.</tp:taxon-name-part><tp:taxon-name-part taxon-name-part-type="species" reg="trunciformis">trunciformis</tp:taxon-name-part></tp:taxon-name></italic> from Okayama, ventral <bold>F</bold> ditto, retrolateral <bold>G</bold><italic><tp:taxon-name><tp:taxon-name-part taxon-name-part-type="genus" reg="Solenysa">S.</tp:taxon-name-part><tp:taxon-name-part taxon-name-part-type="species" reg="longqiensis">longqiensis</tp:taxon-name-part></tp:taxon-name></italic>, ventral <bold>H</bold> ditto, retrolateral <bold>I</bold><italic><tp:taxon-name><tp:taxon-name-part taxon-name-part-type="genus" reg="Solenysa">S.</tp:taxon-name-part><tp:taxon-name-part taxon-name-part-type="species" reg="yangmingshana">yangmingshana</tp:taxon-name-part></tp:taxon-name></italic><bold>J</bold> ditto, retrolateral. (N.B., in <bold>A−D</bold> embolus is broken). Abbreviations: <abbrev xmlns:xlink="http://www.w3.org/1999/xlink" xlink:title="anterior protrusion of MTA" id="ABBRID0EI4CI" xlink:type="simple">AP</abbrev> anterior protrusion of <abbrev xmlns:xlink="http://www.w3.org/1999/xlink" xlink:title="median terminal apophysis" id="ABBRID0EM4CI" xlink:type="simple">MTA</abbrev>; <abbrev xmlns:xlink="http://www.w3.org/1999/xlink" xlink:title="anterior terminal apophysis" id="ABBRID0EQ4CI" xlink:type="simple">ATA</abbrev> anterior terminal apophysis; E embolus; <abbrev xmlns:xlink="http://www.w3.org/1999/xlink" xlink:title="anterior branch of LA" id="ABBRID0EU4CI" xlink:type="simple">LA1</abbrev> anterior branch of lamella; <abbrev xmlns:xlink="http://www.w3.org/1999/xlink" xlink:title="median branch of LA" id="ABBRID0EY4CI" xlink:type="simple">LA2</abbrev> median branch of lamella; <abbrev xmlns:xlink="http://www.w3.org/1999/xlink" xlink:title="posterior branch of LA" id="ABBRID0E34CI" xlink:type="simple">LA3</abbrev> posterior branch of lamella; <abbrev xmlns:xlink="http://www.w3.org/1999/xlink" xlink:title="median protrusion of MTA" id="ABBRID0EA5CI" xlink:type="simple">MP</abbrev> median protrusion of <abbrev xmlns:xlink="http://www.w3.org/1999/xlink" xlink:title="median terminal apophysis" id="ABBRID0EE5CI" xlink:type="simple">MTA</abbrev>; MT median tooth on anterior terminal apophysis; <abbrev xmlns:xlink="http://www.w3.org/1999/xlink" xlink:title="median terminal apophysis" id="ABBRID0EI5CI" xlink:type="simple">MTA</abbrev> median terminal apophysis; <abbrev xmlns:xlink="http://www.w3.org/1999/xlink" xlink:title="posterior protrusion of MTA" id="ABBRID0EM5CI" xlink:type="simple">PP</abbrev> posterior protrusion of <abbrev xmlns:xlink="http://www.w3.org/1999/xlink" xlink:title="median terminal apophysis" id="ABBRID0EQ5CI" xlink:type="simple">MTA</abbrev>; <abbrev xmlns:xlink="http://www.w3.org/1999/xlink" xlink:title="posterior terminal apophysis" id="ABBRID0EU5CI" xlink:type="simple">PTA</abbrev> posterior terminal apophysis; R radix. Scale bars: 0.05 mm.</p></caption><graphic xmlns:xlink="http://www.w3.org/1999/xlink" xlink:href="zookeys-1232-097_article-142629__-g011.jpg" position="float" orientation="portrait" xlink:type="simple" id="oo_1282849.jpg"><uri content-type="original_file" xlink:type="simple">https://binary.pensoft.net/fig/1282849</uri></graphic></fig><fig id="F13" position="float" orientation="portrait"><object-id xmlns:xlink="http://www.w3.org/1999/xlink" content-type="doi" xlink:type="simple">10.3897/zookeys.1232.142629.figure13</object-id><object-id xmlns:xlink="http://www.w3.org/1999/xlink" content-type="arpha" xlink:type="simple">E49B0F40-F616-52A8-9754-AAFEA4714523</object-id><label>Figure 13.</label><caption><p>Distribution of <italic><tp:taxon-name><tp:taxon-name-part taxon-name-part-type="genus" reg="Solenysa">Solenysa</tp:taxon-name-part></tp:taxon-name></italic> species in the Ryukyu Archipelago and surrounding areas. The Ryukyu Archipelago is marked with a dashed line. Diamonds refer to records of <italic><tp:taxon-name><tp:taxon-name-part taxon-name-part-type="genus" reg="Solenysa">Solenysa</tp:taxon-name-part></tp:taxon-name></italic> spp. from the literature (<xref ref-type="bibr" rid="B21">Shinkai et al. 2024</xref>; WSC 2024), dots refer to new records, squares indicate the species type locality, and question marks indicate uncertain records of <italic><tp:taxon-name><tp:taxon-name-part taxon-name-part-type="genus" reg="Solenysa">S.</tp:taxon-name-part><tp:taxon-name-part taxon-name-part-type="species" reg="reflexilis">reflexilis</tp:taxon-name-part></tp:taxon-name></italic>.</p></caption><graphic xmlns:xlink="http://www.w3.org/1999/xlink" xlink:href="zookeys-1232-097_article-142629__-g013.jpg" position="float" orientation="portrait" xlink:type="simple" id="oo_1282851.jpg"><uri content-type="original_file" xlink:type="simple">https://binary.pensoft.net/fig/1282851</uri></graphic></fig></tp:treatment-sec><ref-list><ref id="B21"><mixed-citation xmlns:xlink="http://www.w3.org/1999/xlink" xlink:type="simple"><person-group><name name-style="western"><surname>Shinkai</surname><given-names>A</given-names></name><name name-style="western"><surname>Andoh</surname><given-names>A</given-names></name><name name-style="western"><surname>Tanikawa</surname><given-names>A</given-names></name><name name-style="western"><surname>Ikeda</surname><given-names>H</given-names></name><name name-style="western"><surname>Kuwata</surname><given-names>T</given-names></name></person-group> (<year>2024</year>) Japanese Spiders ver.2024. Self-published CD by the authors. <ext-link xlink:href="https://kakureobi.sakura.ne.jp/CD2/mainindex.htm" ext-link-type="uri" xlink:type="simple">https://kakureobi.sakura.ne.jp/CD2/mainindex.htm</ext-link> [In Japanese] [last accessed on Sep. 2024]</mixed-citation></ref></ref-list></tp:taxon-treatment>
