# Supplementary material for: ﻿Review of the spider genus Solenysa Simon, 1894 in Western Japan and Central Ryukyu with the description of three new species (Araneae, Linyphiidae)
Source: Zookeys. 2025 Mar 17;1232:97–130. doi: 10.3897/zookeys.1232.142629 (PMC11933919; doi:10.3897/zookeys.1232.142629)
Supplement: XML Treatment for Solenysa reflexilis [file zookeys.1232.142629-treatment5.xml]

<!DOCTYPE tp:taxon-treatment
  PUBLIC "-//TaxonX//DTD Taxonomic Treatment Publishing DTD v0 20100105//EN" "tax-treatment-NSO.dtd">
<tp:taxon-treatment xmlns:tp="http://www.plazi.org/taxpub"><tp:treatment-meta><kwd-group><label>Taxon classification</label><kwd>
                <named-content content-type="kingdom">Animalia</named-content>
              </kwd><kwd>
                <named-content content-type="order">Araneae</named-content>
              </kwd><kwd>
                <named-content content-type="family">Linyphiidae</named-content>
              </kwd></kwd-group><mixed-citation publication-type="journal"><person-group><name><surname>Ballarin</surname><given-names>Francesco</given-names></name><name><surname>Liao</surname><given-names>Hauchuan</given-names></name><name><surname>Touyama</surname><given-names>Zento</given-names></name><name><surname>Eguchi</surname><given-names>Katsuyuki</given-names></name></person-group><article-title>﻿Review of the spider genus <italic><tp:taxon-name><tp:taxon-name-part taxon-name-part-type="genus" reg="Solenysa">Solenysa</tp:taxon-name-part></tp:taxon-name></italic> Simon, 1894 in Western Japan and Central Ryukyu with the description of three new species (<tp:taxon-name><tp:taxon-name-part taxon-name-part-type="order">Araneae</tp:taxon-name-part></tp:taxon-name>, <tp:taxon-name><tp:taxon-name-part taxon-name-part-type="family">Linyphiidae</tp:taxon-name-part></tp:taxon-name>)</article-title><source>Zookeys</source><day>17</day><month>03</month><year>2025</year><volume>1232</volume><fpage>97</fpage><lpage>130</lpage><pub-id pub-id-type="doi">10.3897/zookeys.1232.142629</pub-id></mixed-citation></tp:treatment-meta><tp:nomenclature><label>﻿</label><tp:taxon-name>
              <object-id xmlns:xlink="http://www.w3.org/1999/xlink" content-type="arpha" xlink:type="simple">6E4C5A51-F3AE-52BC-9AA4-8F8254C2B7E6</object-id>
              <tp:taxon-name-part taxon-name-part-type="genus" reg="Solenysa">Solenysa</tp:taxon-name-part>
              <tp:taxon-name-part taxon-name-part-type="species" reg="reflexilis">reflexilis</tp:taxon-name-part>
            </tp:taxon-name><tp:taxon-authority>Tu, Ono &amp; Li, 2007</tp:taxon-authority><xref ref-type="fig" rid="F6">Figs 6A−J</xref><xref ref-type="fig" rid="F11">, 11A, B</xref><tp:nomenclature-citation-list><tp:nomenclature-citation><tp:taxon-name>
                  <tp:taxon-name-part taxon-name-part-type="genus" reg="Solenysa">Solenysa</tp:taxon-name-part>
                  <tp:taxon-name-part taxon-name-part-type="species" reg="reflexilis">reflexilis</tp:taxon-name-part>
                </tp:taxon-name><comment><xref ref-type="bibr" rid="B34">Tu et al., 2007</xref>: 58, fig. 1A–H (♂♀); <xref ref-type="bibr" rid="B16">Ono et al. 2009</xref>: 332, figs 1100–1104 (♂♀);</comment></tp:nomenclature-citation><tp:nomenclature-citation><tp:taxon-name>
                  <tp:taxon-name-part taxon-name-part-type="genus" reg="Solenysa"/>
                  <tp:taxon-name-part taxon-name-part-type="species" reg="reflexilis"/>
                </tp:taxon-name><comment><xref ref-type="bibr" rid="B35">Wang et al. 2015</xref>: 52, fig. 4E, F (♀). </comment></tp:nomenclature-citation></tp:nomenclature-citation-list></tp:nomenclature><tp:treatment-sec sec-type="material" id="SECID0EEIBI"><title>Material examined.</title><p><bold>Japan: Kyushu Is., Kagoshima Pref.</bold>, • 1 ♀, Kirishima City, Kirishima Taguchi, Kinkowan National Park, 746 m, <named-content xmlns:xlink="http://www.w3.org/1999/xlink" content-type="dwc:verbatimCoordinates" xlink:type="simple"><named-content content-type="geo-json" specific-use="{&#34;type&#34;:&#34;Point&#34;,&#34;coordinates&#34;:[130.890150,31.868880]}" id="NCID0EPIBI" xlink:type="simple">31.86888°N, 130.89015°E</named-content></named-content>, humid broadleaf forest litter, 29.Sep.2021, F. Ballarin leg. (<abbrev xmlns:xlink="http://www.w3.org/1999/xlink" xlink:title="personal collection of Francesco Ballarin" id="ABBRID0EUIBI" xlink:type="simple">FBPC</abbrev>) • 1 ♀, Kagoshima City, Yoshino Town, near Ryugamizu train station, 32 m, <named-content xmlns:xlink="http://www.w3.org/1999/xlink" content-type="dwc:verbatimCoordinates" xlink:type="simple"><named-content content-type="geo-json" specific-use="{&#34;type&#34;:&#34;Point&#34;,&#34;coordinates&#34;:[130.602830,31.645800]}" id="NCID0E2IBI" xlink:type="simple">31.64580°N, 130.60283°E</named-content></named-content>, broadleaf forest litter on a slope, 22.Sep.2021, F. Ballarin leg. (<abbrev xmlns:xlink="http://www.w3.org/1999/xlink" xlink:title="personal collection of Francesco Ballarin" id="ABBRID0EAJBI" xlink:type="simple">FBPC</abbrev>) • Yakushima Is., 1 ♂, Onoaida, near Onoaida onsen, 121 m, <named-content xmlns:xlink="http://www.w3.org/1999/xlink" content-type="dwc:verbatimCoordinates" xlink:type="simple"><named-content content-type="geo-json" specific-use="{&#34;type&#34;:&#34;Point&#34;,&#34;coordinates&#34;:[130.547860,30.241780]}" id="NCID0EHJBI" xlink:type="simple">30.24178°N, 130.54786°E</named-content></named-content>, rather dry broadleaf forest litter with stones, 24.Sep.2021, F. Ballarin leg. (<abbrev xmlns:xlink="http://www.w3.org/1999/xlink" xlink:title="personal collection of Francesco Ballarin" id="ABBRID0EMJBI" xlink:type="simple">FBPC</abbrev>) • 1 ♀, Koseda, 190 m, <named-content xmlns:xlink="http://www.w3.org/1999/xlink" content-type="dwc:verbatimCoordinates" xlink:type="simple"><named-content content-type="geo-json" specific-use="{&#34;type&#34;:&#34;Point&#34;,&#34;coordinates&#34;:[130.624550,30.382860]}" id="NCID0ETJBI" xlink:type="simple">30.38286°N, 130.62455°E</named-content></named-content>, broadleaf forest litter on a gentle slope, 24.Sep.2021, F. Ballarin leg. (<abbrev xmlns:xlink="http://www.w3.org/1999/xlink" xlink:title="personal collection of Francesco Ballarin" id="ABBRID0EYJBI" xlink:type="simple">FBPC</abbrev>) • 1 ♀, same locality, <named-content xmlns:xlink="http://www.w3.org/1999/xlink" content-type="dwc:verbatimCoordinates" xlink:type="simple"><named-content content-type="geo-json" specific-use="{&#34;type&#34;:&#34;Point&#34;,&#34;coordinates&#34;:[130.626080,30.374020]}" id="NCID0E6JBI" xlink:type="simple">30.37402°N, 130.62608°E</named-content></named-content>, mixed forest litter, 23.Sep.2021, K. Eguchi leg. (<named-content xmlns:xlink="http://www.w3.org/1999/xlink" content-type="dwc:institutional_code" xlink:title="National Museum of Nature and Science, Tsukuba" xlink:href="http://grbio.org/institution/national-museum-nature-and-science" xlink:type="simple">NSMT</named-content>) • 1 ♀, Anbo, 207 m, <named-content xmlns:xlink="http://www.w3.org/1999/xlink" content-type="dwc:verbatimCoordinates" xlink:type="simple"><named-content content-type="geo-json" specific-use="{&#34;type&#34;:&#34;Point&#34;,&#34;coordinates&#34;:[130.617990,30.284540]}" id="NCID0ELKBI" xlink:type="simple">30.28454°N, 130.61799°E</named-content></named-content>, broadleaf forest litter on a gentle slope, 24.Nov.2021, F. Ballarin leg. (<named-content xmlns:xlink="http://www.w3.org/1999/xlink" content-type="dwc:institutional_code" xlink:title="National Museum of Nature and Science, Tsukuba" xlink:href="http://grbio.org/institution/national-museum-nature-and-science" xlink:type="simple">NSMT</named-content>) • 1 ♀, Kurio, 185 m, <named-content xmlns:xlink="http://www.w3.org/1999/xlink" content-type="dwc:verbatimCoordinates" xlink:type="simple"><named-content content-type="geo-json" specific-use="{&#34;type&#34;:&#34;Point&#34;,&#34;coordinates&#34;:[130.423510,30.293940]}" id="NCID0EXKBI" xlink:type="simple">30.29394°N, 130.42351°E</named-content></named-content>, broadleaf forest litter on a gentle slope 25.Sep.2021, F. Ballarin leg. (<abbrev xmlns:xlink="http://www.w3.org/1999/xlink" xlink:title="personal collection of Francesco Ballarin" id="ABBRID0E3KBI" xlink:type="simple">FBPC</abbrev>).</p></tp:treatment-sec><tp:treatment-sec sec-type="diagnosis" id="SECID0EALBI"><title>Diagnosis.</title><p>See <xref ref-type="bibr" rid="B34">Tu et al. (2007)</xref>.</p></tp:treatment-sec><tp:treatment-sec sec-type="description" id="SECID0EKLBI"><title>Description.</title><p>Habitus of male as in Fig. <xref ref-type="fig" rid="F6">6E</xref>, habitus of female as in Fig. <xref ref-type="fig" rid="F6">6F</xref>. Palp as in Fig. <xref ref-type="fig" rid="F6">6A−D</xref>, embolic division as in Fig. <xref ref-type="fig" rid="F11">11A, B</xref>; epigyne and vulva as in Fig. <xref ref-type="fig" rid="F6">6G−J</xref>. See <xref ref-type="bibr" rid="B34">Tu et al. (2007)</xref> for a detailed description.</p><fig id="F6" position="float" orientation="portrait"><object-id xmlns:xlink="http://www.w3.org/1999/xlink" content-type="doi" xlink:type="simple">10.3897/zookeys.1232.142629.figure6</object-id><object-id xmlns:xlink="http://www.w3.org/1999/xlink" content-type="arpha" xlink:type="simple">D8512941-BBB5-58AC-BF50-D56348B6B8D0</object-id><label>Figure 6.</label><caption><p><italic><tp:taxon-name><tp:taxon-name-part taxon-name-part-type="genus" reg="Solenysa">Solenysa</tp:taxon-name-part><tp:taxon-name-part taxon-name-part-type="species" reg="reflexilis">reflexilis</tp:taxon-name-part></tp:taxon-name></italic> from Yakushima <bold>A</bold> male palp, prolateral <bold>B</bold> ditto, retrolateral <bold>C</bold> ditto, dorsal <bold>D</bold> ditto, ventral <bold>E</bold> habitus of male, dorsal <bold>F</bold> habitus of female, dorsal <bold>G</bold> epigyne, posterior <bold>H</bold> ditto, ventral <bold>I</bold> ditto, lateral <bold>J</bold> vulva, dorsal. Scale bars: 0.05 mm (<bold>A–D, G–J</bold>); 0.5 mm (<bold>E, F</bold>).</p></caption><graphic xmlns:xlink="http://www.w3.org/1999/xlink" xlink:href="zookeys-1232-097_article-142629__-g006.jpg" position="float" orientation="portrait" xlink:type="simple" id="oo_1282844.jpg"><uri content-type="original_file" xlink:type="simple">https://binary.pensoft.net/fig/1282844</uri></graphic></fig></tp:treatment-sec><tp:treatment-sec sec-type="type locality" id="SECID0EYNBI"><title>Type locality.</title><p>Shimo-kajiwara Itsuki-mura, Kuma-gun, Kumamoto Prefecture, Kyushu, Japan. (<named-content xmlns:xlink="http://www.w3.org/1999/xlink" content-type="dwc:verbatimCoordinates" xlink:type="simple"><named-content content-type="geo-json" specific-use="{&#34;type&#34;:&#34;Point&#34;,&#34;coordinates&#34;:[130.500000,32.200000]}" id="NCID0EBOBI" xlink:type="simple">32.200°N, 130.500°E</named-content></named-content>)</p></tp:treatment-sec><tp:treatment-sec sec-type="remarks" id="SECID0EGOBI"><title>Remarks.</title><p>The current known distribution of <italic><tp:taxon-name><tp:taxon-name-part taxon-name-part-type="genus" reg="Solenysa">S.</tp:taxon-name-part><tp:taxon-name-part taxon-name-part-type="species" reg="reflexilis">reflexilis</tp:taxon-name-part></tp:taxon-name></italic> covers Kyushu (Nagasaki, Kumamoto, Ōita, and Kagoshima Prefectures) with additional records from Shikoku (Tokushima and Ehime Prefectures), and the Chugoku area in Western Honshu (Shimane Prefecture), Japan (<xref ref-type="bibr" rid="B21">Shinkai et al. 2024</xref>, this work) (Fig. <xref ref-type="fig" rid="F13">13</xref>). Our new data confirm the presence of <italic><tp:taxon-name><tp:taxon-name-part taxon-name-part-type="genus" reg="Solenysa">S.</tp:taxon-name-part><tp:taxon-name-part taxon-name-part-type="species" reg="reflexilis">reflexilis</tp:taxon-name-part></tp:taxon-name></italic> in southern Kyushu, particularly in mainland Kagoshima Prefecture and on the island of Yakushima, where this species has been recently reported by <xref ref-type="bibr" rid="B20">Shinkai and Tanikawa (2023)</xref>. Previous records of this species in northern and eastern Kyushu should be replaced by the closely related <italic><tp:taxon-name><tp:taxon-name-part taxon-name-part-type="genus" reg="Solenysa">S.</tp:taxon-name-part><tp:taxon-name-part taxon-name-part-type="species" reg="bilamellata">bilamellata</tp:taxon-name-part></tp:taxon-name></italic> sp. nov. The record from Ōita prefecture by <xref ref-type="bibr" rid="B19">Serita (2022)</xref> might refer to a misidentification of the similar <italic><tp:taxon-name><tp:taxon-name-part taxon-name-part-type="genus" reg="Solenysa">S.</tp:taxon-name-part><tp:taxon-name-part taxon-name-part-type="species" reg="bilamellata">bilamellata</tp:taxon-name-part></tp:taxon-name></italic> sp. nov. Records from Shimane Prefecture (<xref ref-type="bibr" rid="B9">Hayashi et al. 2013a</xref>, <xref ref-type="bibr" rid="B10">b</xref>) and Shikoku Island (<xref ref-type="bibr" rid="B30">Tsurusaki et al. 2011</xref>, <xref ref-type="bibr" rid="B31">2012</xref>; <xref ref-type="bibr" rid="B5">Bando 2015</xref>, 2019), all except one, predate the revision of the Japanese <italic><tp:taxon-name><tp:taxon-name-part taxon-name-part-type="genus" reg="Solenysa">Solenysa</tp:taxon-name-part></tp:taxon-name></italic> species by <xref ref-type="bibr" rid="B35">Wang et al. (2015)</xref> and the description of <italic><tp:taxon-name><tp:taxon-name-part taxon-name-part-type="genus" reg="Solenysa">S.</tp:taxon-name-part><tp:taxon-name-part taxon-name-part-type="species" reg="macrodonta">macrodonta</tp:taxon-name-part></tp:taxon-name></italic> and <italic><tp:taxon-name><tp:taxon-name-part taxon-name-part-type="genus" reg="Solenysa">S.</tp:taxon-name-part><tp:taxon-name-part taxon-name-part-type="species" reg="trunciformis">trunciformis</tp:taxon-name-part></tp:taxon-name></italic>. Samples published by <xref ref-type="bibr" rid="B5">Bando (2015)</xref> examined by us all refer to <italic><tp:taxon-name><tp:taxon-name-part taxon-name-part-type="genus" reg="Solenysa">S.</tp:taxon-name-part><tp:taxon-name-part taxon-name-part-type="species" reg="trunciformis">trunciformis</tp:taxon-name-part></tp:taxon-name></italic>. Due to the possibility of misidentifications with other closely related and morphologically similar species endemic to the same areas, the presence of <italic><tp:taxon-name><tp:taxon-name-part taxon-name-part-type="genus" reg="Solenysa">S.</tp:taxon-name-part><tp:taxon-name-part taxon-name-part-type="species" reg="reflexilis">reflexilis</tp:taxon-name-part></tp:taxon-name></italic> in Eastern Kyushu, Western Honshu, and Shikoku, remains unclear and should be properly validated based on more recent evidence. Similarly, the precise boundaries between the ranges of <italic><tp:taxon-name><tp:taxon-name-part taxon-name-part-type="genus" reg="Solenysa">S.</tp:taxon-name-part><tp:taxon-name-part taxon-name-part-type="species" reg="reflexilis">reflexilis</tp:taxon-name-part></tp:taxon-name></italic> and <italic><tp:taxon-name><tp:taxon-name-part taxon-name-part-type="genus" reg="Solenysa">S.</tp:taxon-name-part><tp:taxon-name-part taxon-name-part-type="species" reg="bilamellata">bilamellata</tp:taxon-name-part></tp:taxon-name></italic> sp. nov. in Kyushu are unknown and should be addressed in more detail.</p></tp:treatment-sec><tp:treatment-sec><!--Section generated to contain objects referenced in tp:taxon-treatment.--><fig id="F11" position="float" orientation="portrait"><object-id xmlns:xlink="http://www.w3.org/1999/xlink" content-type="doi" xlink:type="simple">10.3897/zookeys.1232.142629.figure11</object-id><object-id xmlns:xlink="http://www.w3.org/1999/xlink" content-type="arpha" xlink:type="simple">343C9ABE-3A18-5299-8367-7309CB3F854B</object-id><label>Figure 11.</label><caption><p>Embolic divisions of <italic><tp:taxon-name><tp:taxon-name-part taxon-name-part-type="genus" reg="Solenysa">Solenysa</tp:taxon-name-part></tp:taxon-name></italic> species <bold>A</bold><italic><tp:taxon-name><tp:taxon-name-part taxon-name-part-type="genus" reg="Solenysa">S.</tp:taxon-name-part><tp:taxon-name-part taxon-name-part-type="species" reg="reflexilis">reflexilis</tp:taxon-name-part></tp:taxon-name></italic> from Yakushima, ventral <bold>B</bold> ditto, retrolateral <bold>C</bold><italic><tp:taxon-name><tp:taxon-name-part taxon-name-part-type="genus" reg="Solenysa">S.</tp:taxon-name-part><tp:taxon-name-part taxon-name-part-type="species" reg="macrodonta">macrodonta</tp:taxon-name-part></tp:taxon-name></italic> from Hiroshima, ventral <bold>D</bold> ditto, retrolateral <bold>E</bold><italic><tp:taxon-name><tp:taxon-name-part taxon-name-part-type="genus" reg="Solenysa">S.</tp:taxon-name-part><tp:taxon-name-part taxon-name-part-type="species" reg="trunciformis">trunciformis</tp:taxon-name-part></tp:taxon-name></italic> from Okayama, ventral <bold>F</bold> ditto, retrolateral <bold>G</bold><italic><tp:taxon-name><tp:taxon-name-part taxon-name-part-type="genus" reg="Solenysa">S.</tp:taxon-name-part><tp:taxon-name-part taxon-name-part-type="species" reg="longqiensis">longqiensis</tp:taxon-name-part></tp:taxon-name></italic>, ventral <bold>H</bold> ditto, retrolateral <bold>I</bold><italic><tp:taxon-name><tp:taxon-name-part taxon-name-part-type="genus" reg="Solenysa">S.</tp:taxon-name-part><tp:taxon-name-part taxon-name-part-type="species" reg="yangmingshana">yangmingshana</tp:taxon-name-part></tp:taxon-name></italic><bold>J</bold> ditto, retrolateral. (N.B., in <bold>A−D</bold> embolus is broken). Abbreviations: <abbrev xmlns:xlink="http://www.w3.org/1999/xlink" xlink:title="anterior protrusion of MTA" id="ABBRID0EI4CI" xlink:type="simple">AP</abbrev> anterior protrusion of <abbrev xmlns:xlink="http://www.w3.org/1999/xlink" xlink:title="median terminal apophysis" id="ABBRID0EM4CI" xlink:type="simple">MTA</abbrev>; <abbrev xmlns:xlink="http://www.w3.org/1999/xlink" xlink:title="anterior terminal apophysis" id="ABBRID0EQ4CI" xlink:type="simple">ATA</abbrev> anterior terminal apophysis; E embolus; <abbrev xmlns:xlink="http://www.w3.org/1999/xlink" xlink:title="anterior branch of LA" id="ABBRID0EU4CI" xlink:type="simple">LA1</abbrev> anterior branch of lamella; <abbrev xmlns:xlink="http://www.w3.org/1999/xlink" xlink:title="median branch of LA" id="ABBRID0EY4CI" xlink:type="simple">LA2</abbrev> median branch of lamella; <abbrev xmlns:xlink="http://www.w3.org/1999/xlink" xlink:title="posterior branch of LA" id="ABBRID0E34CI" xlink:type="simple">LA3</abbrev> posterior branch of lamella; <abbrev xmlns:xlink="http://www.w3.org/1999/xlink" xlink:title="median protrusion of MTA" id="ABBRID0EA5CI" xlink:type="simple">MP</abbrev> median protrusion of <abbrev xmlns:xlink="http://www.w3.org/1999/xlink" xlink:title="median terminal apophysis" id="ABBRID0EE5CI" xlink:type="simple">MTA</abbrev>; MT median tooth on anterior terminal apophysis; <abbrev xmlns:xlink="http://www.w3.org/1999/xlink" xlink:title="median terminal apophysis" id="ABBRID0EI5CI" xlink:type="simple">MTA</abbrev> median terminal apophysis; <abbrev xmlns:xlink="http://www.w3.org/1999/xlink" xlink:title="posterior protrusion of MTA" id="ABBRID0EM5CI" xlink:type="simple">PP</abbrev> posterior protrusion of <abbrev xmlns:xlink="http://www.w3.org/1999/xlink" xlink:title="median terminal apophysis" id="ABBRID0EQ5CI" xlink:type="simple">MTA</abbrev>; <abbrev xmlns:xlink="http://www.w3.org/1999/xlink" xlink:title="posterior terminal apophysis" id="ABBRID0EU5CI" xlink:type="simple">PTA</abbrev> posterior terminal apophysis; R radix. Scale bars: 0.05 mm.</p></caption><graphic xmlns:xlink="http://www.w3.org/1999/xlink" xlink:href="zookeys-1232-097_article-142629__-g011.jpg" position="float" orientation="portrait" xlink:type="simple" id="oo_1282849.jpg"><uri content-type="original_file" xlink:type="simple">https://binary.pensoft.net/fig/1282849</uri></graphic></fig><fig id="F13" position="float" orientation="portrait"><object-id xmlns:xlink="http://www.w3.org/1999/xlink" content-type="doi" xlink:type="simple">10.3897/zookeys.1232.142629.figure13</object-id><object-id xmlns:xlink="http://www.w3.org/1999/xlink" content-type="arpha" xlink:type="simple">E49B0F40-F616-52A8-9754-AAFEA4714523</object-id><label>Figure 13.</label><caption><p>Distribution of <italic><tp:taxon-name><tp:taxon-name-part taxon-name-part-type="genus" reg="Solenysa">Solenysa</tp:taxon-name-part></tp:taxon-name></italic> species in the Ryukyu Archipelago and surrounding areas. The Ryukyu Archipelago is marked with a dashed line. Diamonds refer to records of <italic><tp:taxon-name><tp:taxon-name-part taxon-name-part-type="genus" reg="Solenysa">Solenysa</tp:taxon-name-part></tp:taxon-name></italic> spp. from the literature (<xref ref-type="bibr" rid="B21">Shinkai et al. 2024</xref>; WSC 2024), dots refer to new records, squares indicate the species type locality, and question marks indicate uncertain records of <italic><tp:taxon-name><tp:taxon-name-part taxon-name-part-type="genus" reg="Solenysa">S.</tp:taxon-name-part><tp:taxon-name-part taxon-name-part-type="species" reg="reflexilis">reflexilis</tp:taxon-name-part></tp:taxon-name></italic>.</p></caption><graphic xmlns:xlink="http://www.w3.org/1999/xlink" xlink:href="zookeys-1232-097_article-142629__-g013.jpg" position="float" orientation="portrait" xlink:type="simple" id="oo_1282851.jpg"><uri content-type="original_file" xlink:type="simple">https://binary.pensoft.net/fig/1282851</uri></graphic></fig></tp:treatment-sec><ref-list><ref id="B34"><mixed-citation xmlns:xlink="http://www.w3.org/1999/xlink" xlink:type="simple"><person-group><name name-style="western"><surname>Tu</surname><given-names>LH</given-names></name><name name-style="western"><surname>Ono</surname><given-names>H</given-names></name><name name-style="western"><surname>Li</surname><given-names>SQ</given-names></name></person-group> (<year>2007</year>) <article-title>Two new species of <italic><tp:taxon-name><tp:taxon-name-part taxon-name-part-type="genus">Solenysa</tp:taxon-name-part></tp:taxon-name></italic> Simon, 1894 (<tp:taxon-name><tp:taxon-name-part taxon-name-part-type="order">Araneae</tp:taxon-name-part></tp:taxon-name>: <tp:taxon-name><tp:taxon-name-part taxon-name-part-type="family">Linyphiidae</tp:taxon-name-part></tp:taxon-name>) from Japan.</article-title><source>Zootaxa</source><volume>1426</volume>: <fpage>57</fpage>–<lpage>62</lpage>. <ext-link xlink:href="10.11646/zootaxa.1426.1.4" ext-link-type="doi" xlink:type="simple">https://doi.org/10.11646/zootaxa.1426.1.4</ext-link></mixed-citation></ref><ref id="B16"><mixed-citation xmlns:xlink="http://www.w3.org/1999/xlink" xlink:type="simple"><person-group><name name-style="western"><surname>Ono</surname><given-names>H</given-names></name><name name-style="western"><surname>Matsuda</surname><given-names>M</given-names></name><name name-style="western"><surname>Saito</surname><given-names>H</given-names></name></person-group> (<year>2009</year>) <article-title><tp:taxon-name><tp:taxon-name-part taxon-name-part-type="family">Linyphiidae</tp:taxon-name-part></tp:taxon-name>, <tp:taxon-name><tp:taxon-name-part taxon-name-part-type="family">Pimoidae</tp:taxon-name-part></tp:taxon-name>.</article-title> In: <person-group><name name-style="western"><surname>Ono</surname><given-names>H</given-names></name></person-group> (<role>Ed.</role>) <issue-title>The spiders of Japan with keys to the families and genera and illustrations of the species.</issue-title><source>Tokai University Press, Kanagawa</source>, <fpage>253</fpage>–<lpage>344</lpage>.</mixed-citation></ref><ref id="B35"><mixed-citation xmlns:xlink="http://www.w3.org/1999/xlink" xlink:type="simple"><person-group><name name-style="western"><surname>Wang</surname><given-names>F</given-names></name><name name-style="western"><surname>Ono</surname><given-names>H</given-names></name><name name-style="western"><surname>Tu</surname><given-names>LH</given-names></name></person-group> (<year>2015</year>) <article-title>A review of <italic><tp:taxon-name><tp:taxon-name-part taxon-name-part-type="genus">Solenysa</tp:taxon-name-part></tp:taxon-name></italic> spiders from Japan (<tp:taxon-name><tp:taxon-name-part taxon-name-part-type="order">Araneae</tp:taxon-name-part></tp:taxon-name>, <tp:taxon-name><tp:taxon-name-part taxon-name-part-type="family">Linyphiidae</tp:taxon-name-part></tp:taxon-name>), with a comment on the type species <italic><tp:taxon-name><tp:taxon-name-part taxon-name-part-type="genus">S.</tp:taxon-name-part><tp:taxon-name-part taxon-name-part-type="species">mellotteei</tp:taxon-name-part></tp:taxon-name></italic> Simon, 1894.</article-title><source>ZooKeys</source><volume>481</volume>: <fpage>39</fpage>–<lpage>56</lpage>. <ext-link xlink:href="10.3897/zookeys.481.8545" ext-link-type="doi" xlink:type="simple">https://doi.org/10.3897/zookeys.481.8545</ext-link></mixed-citation></ref><ref id="B21"><mixed-citation xmlns:xlink="http://www.w3.org/1999/xlink" xlink:type="simple"><person-group><name name-style="western"><surname>Shinkai</surname><given-names>A</given-names></name><name name-style="western"><surname>Andoh</surname><given-names>A</given-names></name><name name-style="western"><surname>Tanikawa</surname><given-names>A</given-names></name><name name-style="western"><surname>Ikeda</surname><given-names>H</given-names></name><name name-style="western"><surname>Kuwata</surname><given-names>T</given-names></name></person-group> (<year>2024</year>) Japanese Spiders ver.2024. Self-published CD by the authors. <ext-link xlink:href="https://kakureobi.sakura.ne.jp/CD2/mainindex.htm" ext-link-type="uri" xlink:type="simple">https://kakureobi.sakura.ne.jp/CD2/mainindex.htm</ext-link> [In Japanese] [last accessed on Sep. 2024]</mixed-citation></ref><ref id="B20"><mixed-citation xmlns:xlink="http://www.w3.org/1999/xlink" xlink:type="simple"><person-group><name name-style="western"><surname>Shinkai</surname><given-names>A</given-names></name><name name-style="western"><surname>Tanikawa</surname><given-names>A</given-names></name></person-group> (<year>2023</year>) <article-title>Collection information.</article-title><source>Yuushi, newsletter of the Japanese Society of Arachnology</source><volume>52</volume>: <fpage>2</fpage>–<lpage>4</lpage>. [In Japanese]</mixed-citation></ref><ref id="B19"><mixed-citation xmlns:xlink="http://www.w3.org/1999/xlink" xlink:type="simple"><person-group><name name-style="western"><surname>Serita</surname><given-names>R</given-names></name></person-group> (<year>2022</year>) <article-title>Spiders collected in Kyushu.</article-title><source>Kishidaia</source><volume>121</volume>: <fpage>113</fpage>–<lpage>118</lpage>.</mixed-citation></ref><ref id="B9"><mixed-citation xmlns:xlink="http://www.w3.org/1999/xlink" xlink:type="simple"><person-group><name name-style="western"><surname>Hayashi</surname><given-names>N</given-names></name><name name-style="western"><surname>Nojima</surname><given-names>K</given-names></name><name name-style="western"><surname>Kataoka</surname><given-names>D</given-names></name></person-group> (<year>2013a</year>) <article-title>Spider habitat survey at Furusato Sawanouchi Park, Kijicho, Unnan City, Shimane Prefecture (2011–2012).</article-title><source>Hoshizaki Green Foundation Research Report</source><volume>16</volume>: <fpage>103</fpage>–<lpage>120</lpage>. [In Japanese]</mixed-citation></ref><ref id="B10"><mixed-citation xmlns:xlink="http://www.w3.org/1999/xlink" xlink:type="simple"><person-group><name name-style="western"><surname>Hayashi</surname><given-names>N</given-names></name><name name-style="western"><surname>Nojima</surname><given-names>K</given-names></name><name name-style="western"><surname>Kataoka</surname><given-names>D</given-names></name></person-group> (<year>2013b</year>) <article-title>Spider habitat survey at Furusato Sawanouchi Park, Kijicho, Unnan City, Shimane Prefecture (2013).</article-title><source>Hoshizaki Green Foundation Research Report</source><volume>17</volume>: <fpage>129</fpage>–<lpage>134</lpage>. [In Japanese]</mixed-citation></ref><ref id="B30"><mixed-citation xmlns:xlink="http://www.w3.org/1999/xlink" xlink:type="simple"><person-group><name name-style="western"><surname>Tsurusaki</surname><given-names>T</given-names></name><name name-style="western"><surname>Ishikawa</surname><given-names>H</given-names></name><name name-style="western"><surname>Ihara</surname><given-names>T</given-names></name></person-group> (<year>2011</year>) <article-title>Spiders of Ehime Prefecture.</article-title><source>Research Report of the Ehime Prefectural Museum of Nature and Science</source><volume>16</volume>: <fpage>33</fpage>–<lpage>57</lpage>. [In Japanese]</mixed-citation></ref><ref id="B31"><mixed-citation xmlns:xlink="http://www.w3.org/1999/xlink" xlink:type="simple"><person-group><name name-style="western"><surname>Tsurusaki</surname><given-names>T</given-names></name><name name-style="western"><surname>Ishikawa</surname><given-names>H</given-names></name><name name-style="western"><surname>Takasuka</surname><given-names>K</given-names></name></person-group> (<year>2012</year>) Catalog of true spiders found in Matsuyama City (2<sup>nd</sup> edn.). Catalog of wild fauna and flora in Matsuyama City 2012, 253–264. [In Japanese]</mixed-citation></ref><ref id="B5"><mixed-citation xmlns:xlink="http://www.w3.org/1999/xlink" xlink:type="simple"><person-group><name name-style="western"><surname>Bando</surname><given-names>H</given-names></name></person-group> (<year>2015</year>) Spiders found in Anan City. Awa Society Bulletin, 60: 67–78. [In Japanese].Bando H (2019) Spiders found in the Nishi-Iyayama area of Miyoshi City. Awa Society Bulletin, 62: 45–55. [In Japanese].</mixed-citation></ref></ref-list></tp:taxon-treatment>
