# Supplementary material for: ﻿Review of the spider genus Solenysa Simon, 1894 in Western Japan and Central Ryukyu with the description of three new species (Araneae, Linyphiidae)
Source: Zookeys. 2025 Mar 17;1232:97–130. doi: 10.3897/zookeys.1232.142629 (PMC11933919; doi:10.3897/zookeys.1232.142629)
Supplement: XML Treatment for Solenysa longqiensis [file zookeys.1232.142629-treatment8.xml]

<!DOCTYPE tp:taxon-treatment
  PUBLIC "-//TaxonX//DTD Taxonomic Treatment Publishing DTD v0 20100105//EN" "tax-treatment-NSO.dtd">
<tp:taxon-treatment xmlns:tp="http://www.plazi.org/taxpub"><tp:treatment-meta><kwd-group><label>Taxon classification</label><kwd>
                <named-content content-type="kingdom">Animalia</named-content>
              </kwd><kwd>
                <named-content content-type="order">Araneae</named-content>
              </kwd><kwd>
                <named-content content-type="family">Linyphiidae</named-content>
              </kwd></kwd-group><mixed-citation publication-type="journal"><person-group><name><surname>Ballarin</surname><given-names>Francesco</given-names></name><name><surname>Liao</surname><given-names>Hauchuan</given-names></name><name><surname>Touyama</surname><given-names>Zento</given-names></name><name><surname>Eguchi</surname><given-names>Katsuyuki</given-names></name></person-group><article-title>﻿Review of the spider genus <italic><tp:taxon-name><tp:taxon-name-part taxon-name-part-type="genus" reg="Solenysa">Solenysa</tp:taxon-name-part></tp:taxon-name></italic> Simon, 1894 in Western Japan and Central Ryukyu with the description of three new species (<tp:taxon-name><tp:taxon-name-part taxon-name-part-type="order">Araneae</tp:taxon-name-part></tp:taxon-name>, <tp:taxon-name><tp:taxon-name-part taxon-name-part-type="family">Linyphiidae</tp:taxon-name-part></tp:taxon-name>)</article-title><source>Zookeys</source><day>17</day><month>03</month><year>2025</year><volume>1232</volume><fpage>97</fpage><lpage>130</lpage><pub-id pub-id-type="doi">10.3897/zookeys.1232.142629</pub-id></mixed-citation></tp:treatment-meta><tp:nomenclature><label>﻿</label><tp:taxon-name>
              <object-id xmlns:xlink="http://www.w3.org/1999/xlink" content-type="arpha" xlink:type="simple">6C0C42E9-3423-5B0E-839D-60514D753C20</object-id>
              <tp:taxon-name-part taxon-name-part-type="genus" reg="Solenysa">Solenysa</tp:taxon-name-part>
              <tp:taxon-name-part taxon-name-part-type="species" reg="longqiensis">longqiensis</tp:taxon-name-part>
            </tp:taxon-name><tp:taxon-authority>Li &amp; Song, 1992</tp:taxon-authority><xref ref-type="fig" rid="F9">Figs 9A−J</xref><xref ref-type="fig" rid="F11">, 11G, H</xref><tp:nomenclature-citation-list><tp:nomenclature-citation><tp:taxon-name>
                  <tp:taxon-name-part taxon-name-part-type="genus" reg="Solenysa">Solenysa</tp:taxon-name-part>
                  <tp:taxon-name-part taxon-name-part-type="species" reg="longqiensis">longqiensis</tp:taxon-name-part>
                </tp:taxon-name><comment>Li &amp; Song, 1992: 6, fig. 1A–G (♂♀); <xref ref-type="bibr" rid="B23">Song et al. 1993</xref>: 861, fig. 17A–G (♂♀); <xref ref-type="bibr" rid="B15">Li et al. 1994</xref>: 80, figs 18, 19 (♀); <xref ref-type="bibr" rid="B24">Song et al. 1999</xref>: 204, fig. 116J, K, Q, R (♂♀); <xref ref-type="bibr" rid="B33">Tu and Li 2006</xref>: 91, figs 12–20 (♂♀); <xref ref-type="bibr" rid="B32">Tu and Hormiga 2011</xref>: 503, figs 7A, 14A–H, 15A–H (♂♀).</comment></tp:nomenclature-citation></tp:nomenclature-citation-list></tp:nomenclature><tp:treatment-sec sec-type="material" id="SECID0EKMCI"><title>Material examined.</title><p><bold>Taiwan: Nantou County</bold>, Ren’ai, • 1 ♀, Huisun Forest Area, 720 m, <named-content xmlns:xlink="http://www.w3.org/1999/xlink" content-type="dwc:verbatimCoordinates" xlink:type="simple"><named-content content-type="geo-json" specific-use="{&#34;type&#34;:&#34;Point&#34;,&#34;coordinates&#34;:[121.030800,24.093600]}" id="NCID0EVMCI" xlink:type="simple">24.09360°N, 121.03080°E</named-content></named-content>, broadleaf forest litter, 09.July.2023, F. Ballarin leg. (<named-content xmlns:xlink="http://www.w3.org/1999/xlink" content-type="dwc:institutional_code" xlink:title="Taiwan Agricultural Research Institute" xlink:href="http://grbio.org/institution/taiwan-agricultural-research-institute" xlink:type="simple">TARI</named-content>) • 1 ♂, same locality, 740 m, <named-content xmlns:xlink="http://www.w3.org/1999/xlink" content-type="dwc:verbatimCoordinates" xlink:type="simple"><named-content content-type="geo-json" specific-use="{&#34;type&#34;:&#34;Point&#34;,&#34;coordinates&#34;:[121.035290,24.089670]}" id="NCID0EBNCI" xlink:type="simple">24.08967°N, 121.03529°E</named-content></named-content>, broadleaf forest litter along the trail, 12.July.2023, F. Ballarin leg. (<named-content xmlns:xlink="http://www.w3.org/1999/xlink" content-type="dwc:institutional_code" xlink:title="Taiwan Agricultural Research Institute" xlink:href="http://grbio.org/institution/taiwan-agricultural-research-institute" xlink:type="simple">TARI</named-content>) • 1 ♂, 5 ♀, same locality, 685 m, <named-content xmlns:xlink="http://www.w3.org/1999/xlink" content-type="dwc:verbatimCoordinates" xlink:type="simple"><named-content content-type="geo-json" specific-use="{&#34;type&#34;:&#34;Point&#34;,&#34;coordinates&#34;:[121.032470,24.092950]}" id="NCID0ENNCI" xlink:type="simple">24.09295°N, 121.03247°E</named-content></named-content>, broadleaf forest litter on a gentle slope, 13.July.2023, F. Ballarin leg. (<named-content xmlns:xlink="http://www.w3.org/1999/xlink" content-type="dwc:institutional_code" xlink:title="National Museum of Nature and Science, Tsukuba" xlink:href="http://grbio.org/institution/national-museum-nature-and-science" xlink:type="simple">NSMT</named-content>) • 2 ♂, 4 ♀, same locality, 727 m, <named-content xmlns:xlink="http://www.w3.org/1999/xlink" content-type="dwc:verbatimCoordinates" xlink:type="simple"><named-content content-type="geo-json" specific-use="{&#34;type&#34;:&#34;Point&#34;,&#34;coordinates&#34;:[121.032720,24.092310]}" id="NCID0EZNCI" xlink:type="simple">24.09231°N, 121.03272°E</named-content></named-content>, rather dry broadleaf forest litter, 14.July.2023, F. Ballarin leg. (<abbrev xmlns:xlink="http://www.w3.org/1999/xlink" xlink:title="personal collection of Francesco Ballarin" id="ABBRID0E5NCI" xlink:type="simple">FBPC</abbrev>) • 1 ♂, Menggu Waterfall, 910 m, <named-content xmlns:xlink="http://www.w3.org/1999/xlink" content-type="dwc:verbatimCoordinates" xlink:type="simple"><named-content content-type="geo-json" specific-use="{&#34;type&#34;:&#34;Point&#34;,&#34;coordinates&#34;:[121.080670,24.028240]}" id="NCID0EFOCI" xlink:type="simple">24.02824°N, 121.08067°E</named-content></named-content>, broadleaf forest litter along the trail, 17.July.2023, F. Ballarin leg. (<named-content xmlns:xlink="http://www.w3.org/1999/xlink" content-type="dwc:institutional_code" xlink:title="Taiwan Agricultural Research Institute" xlink:href="http://grbio.org/institution/taiwan-agricultural-research-institute" xlink:type="simple">TARI</named-content>).</p></tp:treatment-sec><tp:treatment-sec sec-type="type locality" id="SECID0EOOCI"><title>Type locality.</title><p>Mt. Longqi, Yujiaping Town, Jiangle County, Fujian Province, China (<named-content xmlns:xlink="http://www.w3.org/1999/xlink" content-type="dwc:verbatimCoordinates" xlink:type="simple"><named-content content-type="geo-json" specific-use="{&#34;type&#34;:&#34;Point&#34;,&#34;coordinates&#34;:[117.400000,26.700000]}" id="NCID0EXOCI" xlink:type="simple">26.700°N, 117.400°E</named-content></named-content>)</p></tp:treatment-sec><tp:treatment-sec sec-type="diagnosis" id="SECID0E3OCI"><title>Diagnosis.</title><p>See <xref ref-type="bibr" rid="B33">Tu and Li (2006)</xref> and <xref ref-type="bibr" rid="B32">Tu and Hormiga (2011)</xref>.</p></tp:treatment-sec><tp:treatment-sec sec-type="description" id="SECID0EKPCI"><title>Description.</title><p>Habitus of male as in Fig. <xref ref-type="fig" rid="F9">9E</xref>, habitus of female as in Fig. <xref ref-type="fig" rid="F9">9F</xref>. Palp as in Fig. <xref ref-type="fig" rid="F9">9A−D</xref>, embolic division as in Fig. <xref ref-type="fig" rid="F11">11G, H</xref>; epigyne and vulva as in Fig. <xref ref-type="fig" rid="F9">9G−J</xref>. See <xref ref-type="bibr" rid="B33">Tu and Li (2006)</xref> for a detailed description.</p><fig id="F9" position="float" orientation="portrait"><object-id xmlns:xlink="http://www.w3.org/1999/xlink" content-type="doi" xlink:type="simple">10.3897/zookeys.1232.142629.figure9</object-id><object-id xmlns:xlink="http://www.w3.org/1999/xlink" content-type="arpha" xlink:type="simple">74332292-68C2-5453-A1F1-A843D46A3A55</object-id><label>Figure 9.</label><caption><p><italic><tp:taxon-name><tp:taxon-name-part taxon-name-part-type="genus" reg="Solenysa">Solenysa</tp:taxon-name-part><tp:taxon-name-part taxon-name-part-type="species" reg="longqiensis">longqiensis</tp:taxon-name-part></tp:taxon-name></italic><bold>A</bold> male palp, prolateral <bold>B</bold> ditto, retrolateral <bold>C</bold> ditto, dorsal <bold>D</bold> ditto, ventral <bold>E</bold> habitus of male, dorsal <bold>F</bold> habitus of female, dorsal <bold>G</bold> epigyne, posterior <bold>H</bold> ditto, ventral <bold>I</bold> ditto, lateral <bold>J</bold> vulva, dorsal. Scale bars: 0.05 mm (<bold>A–D, G–J</bold>); 0.5 mm (<bold>E, F</bold>).</p></caption><graphic xmlns:xlink="http://www.w3.org/1999/xlink" xlink:href="zookeys-1232-097_article-142629__-g009.jpg" position="float" orientation="portrait" xlink:type="simple" id="oo_1282847.jpg"><uri content-type="original_file" xlink:type="simple">https://binary.pensoft.net/fig/1282847</uri></graphic></fig></tp:treatment-sec><tp:treatment-sec sec-type="remarks" id="SECID0EYRCI"><title>Remarks.</title><p>This species was originally described from mainland China by <xref ref-type="bibr" rid="B33">Tu and Li (2006)</xref> and its presence in Taiwan was later confirmed by <xref ref-type="bibr" rid="B26">Tanasevitch (2011)</xref>. <xref ref-type="bibr" rid="B29">Tian et al. (2022)</xref> in their map on <italic><tp:taxon-name><tp:taxon-name-part taxon-name-part-type="genus" reg="Solenysa">Solenysa</tp:taxon-name-part></tp:taxon-name></italic> species distribution, report several records of the <italic><tp:taxon-name><tp:taxon-name-part taxon-name-part-type="genus" reg="Solenysa">S.</tp:taxon-name-part><tp:taxon-name-part taxon-name-part-type="species" reg="longqiensis">longqiensis</tp:taxon-name-part></tp:taxon-name></italic> group in Taiwan without specifying which species in particular they refer to. Our data from central Taiwan confirm that <italic><tp:taxon-name><tp:taxon-name-part taxon-name-part-type="genus" reg="Solenysa">S.</tp:taxon-name-part><tp:taxon-name-part taxon-name-part-type="species" reg="longqiensis">longqiensis</tp:taxon-name-part></tp:taxon-name></italic> is widespread across the island. Additionally, we report it as sympatric with the Taiwanese endemic and closely related <italic><tp:taxon-name><tp:taxon-name-part taxon-name-part-type="genus" reg="Solenysa">S.</tp:taxon-name-part><tp:taxon-name-part taxon-name-part-type="species" reg="yangmingshana">yangmingshana</tp:taxon-name-part></tp:taxon-name></italic>, as we collected the two species together in the same habitat in more than one location (Fig. <xref ref-type="fig" rid="F13">13</xref>).</p></tp:treatment-sec><tp:treatment-sec><!--Section generated to contain objects referenced in tp:taxon-treatment.--><fig id="F11" position="float" orientation="portrait"><object-id xmlns:xlink="http://www.w3.org/1999/xlink" content-type="doi" xlink:type="simple">10.3897/zookeys.1232.142629.figure11</object-id><object-id xmlns:xlink="http://www.w3.org/1999/xlink" content-type="arpha" xlink:type="simple">343C9ABE-3A18-5299-8367-7309CB3F854B</object-id><label>Figure 11.</label><caption><p>Embolic divisions of <italic><tp:taxon-name><tp:taxon-name-part taxon-name-part-type="genus" reg="Solenysa">Solenysa</tp:taxon-name-part></tp:taxon-name></italic> species <bold>A</bold><italic><tp:taxon-name><tp:taxon-name-part taxon-name-part-type="genus" reg="Solenysa">S.</tp:taxon-name-part><tp:taxon-name-part taxon-name-part-type="species" reg="reflexilis">reflexilis</tp:taxon-name-part></tp:taxon-name></italic> from Yakushima, ventral <bold>B</bold> ditto, retrolateral <bold>C</bold><italic><tp:taxon-name><tp:taxon-name-part taxon-name-part-type="genus" reg="Solenysa">S.</tp:taxon-name-part><tp:taxon-name-part taxon-name-part-type="species" reg="macrodonta">macrodonta</tp:taxon-name-part></tp:taxon-name></italic> from Hiroshima, ventral <bold>D</bold> ditto, retrolateral <bold>E</bold><italic><tp:taxon-name><tp:taxon-name-part taxon-name-part-type="genus" reg="Solenysa">S.</tp:taxon-name-part><tp:taxon-name-part taxon-name-part-type="species" reg="trunciformis">trunciformis</tp:taxon-name-part></tp:taxon-name></italic> from Okayama, ventral <bold>F</bold> ditto, retrolateral <bold>G</bold><italic><tp:taxon-name><tp:taxon-name-part taxon-name-part-type="genus" reg="Solenysa">S.</tp:taxon-name-part><tp:taxon-name-part taxon-name-part-type="species" reg="longqiensis">longqiensis</tp:taxon-name-part></tp:taxon-name></italic>, ventral <bold>H</bold> ditto, retrolateral <bold>I</bold><italic><tp:taxon-name><tp:taxon-name-part taxon-name-part-type="genus" reg="Solenysa">S.</tp:taxon-name-part><tp:taxon-name-part taxon-name-part-type="species" reg="yangmingshana">yangmingshana</tp:taxon-name-part></tp:taxon-name></italic><bold>J</bold> ditto, retrolateral. (N.B., in <bold>A−D</bold> embolus is broken). Abbreviations: <abbrev xmlns:xlink="http://www.w3.org/1999/xlink" xlink:title="anterior protrusion of MTA" id="ABBRID0EI4CI" xlink:type="simple">AP</abbrev> anterior protrusion of <abbrev xmlns:xlink="http://www.w3.org/1999/xlink" xlink:title="median terminal apophysis" id="ABBRID0EM4CI" xlink:type="simple">MTA</abbrev>; <abbrev xmlns:xlink="http://www.w3.org/1999/xlink" xlink:title="anterior terminal apophysis" id="ABBRID0EQ4CI" xlink:type="simple">ATA</abbrev> anterior terminal apophysis; E embolus; <abbrev xmlns:xlink="http://www.w3.org/1999/xlink" xlink:title="anterior branch of LA" id="ABBRID0EU4CI" xlink:type="simple">LA1</abbrev> anterior branch of lamella; <abbrev xmlns:xlink="http://www.w3.org/1999/xlink" xlink:title="median branch of LA" id="ABBRID0EY4CI" xlink:type="simple">LA2</abbrev> median branch of lamella; <abbrev xmlns:xlink="http://www.w3.org/1999/xlink" xlink:title="posterior branch of LA" id="ABBRID0E34CI" xlink:type="simple">LA3</abbrev> posterior branch of lamella; <abbrev xmlns:xlink="http://www.w3.org/1999/xlink" xlink:title="median protrusion of MTA" id="ABBRID0EA5CI" xlink:type="simple">MP</abbrev> median protrusion of <abbrev xmlns:xlink="http://www.w3.org/1999/xlink" xlink:title="median terminal apophysis" id="ABBRID0EE5CI" xlink:type="simple">MTA</abbrev>; MT median tooth on anterior terminal apophysis; <abbrev xmlns:xlink="http://www.w3.org/1999/xlink" xlink:title="median terminal apophysis" id="ABBRID0EI5CI" xlink:type="simple">MTA</abbrev> median terminal apophysis; <abbrev xmlns:xlink="http://www.w3.org/1999/xlink" xlink:title="posterior protrusion of MTA" id="ABBRID0EM5CI" xlink:type="simple">PP</abbrev> posterior protrusion of <abbrev xmlns:xlink="http://www.w3.org/1999/xlink" xlink:title="median terminal apophysis" id="ABBRID0EQ5CI" xlink:type="simple">MTA</abbrev>; <abbrev xmlns:xlink="http://www.w3.org/1999/xlink" xlink:title="posterior terminal apophysis" id="ABBRID0EU5CI" xlink:type="simple">PTA</abbrev> posterior terminal apophysis; R radix. Scale bars: 0.05 mm.</p></caption><graphic xmlns:xlink="http://www.w3.org/1999/xlink" xlink:href="zookeys-1232-097_article-142629__-g011.jpg" position="float" orientation="portrait" xlink:type="simple" id="oo_1282849.jpg"><uri content-type="original_file" xlink:type="simple">https://binary.pensoft.net/fig/1282849</uri></graphic></fig><fig id="F13" position="float" orientation="portrait"><object-id xmlns:xlink="http://www.w3.org/1999/xlink" content-type="doi" xlink:type="simple">10.3897/zookeys.1232.142629.figure13</object-id><object-id xmlns:xlink="http://www.w3.org/1999/xlink" content-type="arpha" xlink:type="simple">E49B0F40-F616-52A8-9754-AAFEA4714523</object-id><label>Figure 13.</label><caption><p>Distribution of <italic><tp:taxon-name><tp:taxon-name-part taxon-name-part-type="genus" reg="Solenysa">Solenysa</tp:taxon-name-part></tp:taxon-name></italic> species in the Ryukyu Archipelago and surrounding areas. The Ryukyu Archipelago is marked with a dashed line. Diamonds refer to records of <italic><tp:taxon-name><tp:taxon-name-part taxon-name-part-type="genus" reg="Solenysa">Solenysa</tp:taxon-name-part></tp:taxon-name></italic> spp. from the literature (<xref ref-type="bibr" rid="B21">Shinkai et al. 2024</xref>; WSC 2024), dots refer to new records, squares indicate the species type locality, and question marks indicate uncertain records of <italic><tp:taxon-name><tp:taxon-name-part taxon-name-part-type="genus" reg="Solenysa">S.</tp:taxon-name-part><tp:taxon-name-part taxon-name-part-type="species" reg="reflexilis">reflexilis</tp:taxon-name-part></tp:taxon-name></italic>.</p></caption><graphic xmlns:xlink="http://www.w3.org/1999/xlink" xlink:href="zookeys-1232-097_article-142629__-g013.jpg" position="float" orientation="portrait" xlink:type="simple" id="oo_1282851.jpg"><uri content-type="original_file" xlink:type="simple">https://binary.pensoft.net/fig/1282851</uri></graphic></fig></tp:treatment-sec><ref-list><ref id="B23"><mixed-citation xmlns:xlink="http://www.w3.org/1999/xlink" xlink:type="simple"><person-group><name name-style="western"><surname>Song</surname><given-names>DX</given-names></name><name name-style="western"><surname>Zhu</surname><given-names>MS</given-names></name><name name-style="western"><surname>Li</surname><given-names>SQ</given-names></name></person-group> (<year>1993</year>) . <tp:taxon-name><tp:taxon-name-part taxon-name-part-type="class">Arachnida</tp:taxon-name-part></tp:taxon-name>: <tp:taxon-name><tp:taxon-name-part taxon-name-part-type="order">Araneae</tp:taxon-name-part></tp:taxon-name>. In: Huang, C. M. (ed.) Animals of Longqi Mountain. China Forestry Publishing House, Beijing, 852–890</mixed-citation></ref><ref id="B15"><mixed-citation xmlns:xlink="http://www.w3.org/1999/xlink" xlink:type="simple"><person-group><name name-style="western"><surname>Li</surname><given-names>SQ</given-names></name><name name-style="western"><surname>Song</surname><given-names>DX</given-names></name><name name-style="western"><surname>Zhu</surname><given-names>CD</given-names></name></person-group> (<year>1994</year>) <article-title>On the classification of spiders of subfamily <tp:taxon-name><tp:taxon-name-part taxon-name-part-type="subfamily">Linyphiinae</tp:taxon-name-part></tp:taxon-name>, <tp:taxon-name><tp:taxon-name-part taxon-name-part-type="family">Linyphiidae</tp:taxon-name-part></tp:taxon-name>.</article-title><source>Sinozoologia</source><volume>11</volume>: <fpage>77</fpage>–<lpage>82</lpage>.</mixed-citation></ref><ref id="B24"><mixed-citation xmlns:xlink="http://www.w3.org/1999/xlink" xlink:type="simple"><person-group><name name-style="western"><surname>Song</surname><given-names>DX</given-names></name><name name-style="western"><surname>Zhu</surname><given-names>MS</given-names></name><name name-style="western"><surname>Chen</surname><given-names>J</given-names></name></person-group> (<year>1999</year>) <source>The spiders of China.</source><publisher-name>Hebei Science and Technology Publishing House</publisher-name>, <publisher-loc>Shijiazhuang</publisher-loc>, <size units="page">640 pp</size>.</mixed-citation></ref><ref id="B33"><mixed-citation xmlns:xlink="http://www.w3.org/1999/xlink" xlink:type="simple"><person-group><name name-style="western"><surname>Tu</surname><given-names>LH</given-names></name><name name-style="western"><surname>Li</surname><given-names>SQ</given-names></name></person-group> (<year>2006</year>) <article-title>A review of the linyphiid spider genus <italic><tp:taxon-name><tp:taxon-name-part taxon-name-part-type="genus">Solenysa</tp:taxon-name-part></tp:taxon-name></italic> (<tp:taxon-name><tp:taxon-name-part taxon-name-part-type="order">Araneae</tp:taxon-name-part></tp:taxon-name>, <tp:taxon-name><tp:taxon-name-part taxon-name-part-type="family">Linyphiidae</tp:taxon-name-part></tp:taxon-name>).</article-title><source>Journal of Arachnology</source><volume>34</volume>(<issue>1</issue>): <fpage>87</fpage>–<lpage>97</lpage>. <ext-link xlink:href="10.1636/H03-26.1" ext-link-type="doi" xlink:type="simple">https://doi.org/10.1636/H03-26.1</ext-link></mixed-citation></ref><ref id="B32"><mixed-citation xmlns:xlink="http://www.w3.org/1999/xlink" xlink:type="simple"><person-group><name name-style="western"><surname>Tu</surname><given-names>LH</given-names></name><name name-style="western"><surname>Hormiga</surname><given-names>G</given-names></name></person-group> (<year>2011</year>) <article-title>Phylogenetic analysis and revision of the linyphiid spider genus <italic><tp:taxon-name><tp:taxon-name-part taxon-name-part-type="genus">Solenysa</tp:taxon-name-part></tp:taxon-name></italic> (<tp:taxon-name><tp:taxon-name-part taxon-name-part-type="order">Araneae</tp:taxon-name-part></tp:taxon-name>: <tp:taxon-name><tp:taxon-name-part taxon-name-part-type="family">Linyphiidae</tp:taxon-name-part></tp:taxon-name>: <tp:taxon-name><tp:taxon-name-part taxon-name-part-type="subfamily">Erigoninae</tp:taxon-name-part></tp:taxon-name>).</article-title><source>Zoological Journal of the Linnean Society</source><volume>161</volume>(<issue>3</issue>): <fpage>484</fpage>–<lpage>530</lpage>. <ext-link xlink:href="10.1111/j.1096-3642.2010.00640.x" ext-link-type="doi" xlink:type="simple">https://doi.org/10.1111/j.1096-3642.2010.00640.x</ext-link></mixed-citation></ref><ref id="B26"><mixed-citation xmlns:xlink="http://www.w3.org/1999/xlink" xlink:type="simple"><person-group><name name-style="western"><surname>Tanasevitch</surname><given-names>AV</given-names></name></person-group> (<year>2011</year>) <article-title>On some linyphiid spiders from Taiwan (<tp:taxon-name><tp:taxon-name-part taxon-name-part-type="order">Araneae</tp:taxon-name-part></tp:taxon-name>: <tp:taxon-name><tp:taxon-name-part taxon-name-part-type="family">Linyphiidae</tp:taxon-name-part></tp:taxon-name>).</article-title><source>Zootaxa</source><volume>3114</volume>: <fpage>31</fpage>–<lpage>39</lpage>. <ext-link xlink:href="10.11646/zootaxa.3114.1.3" ext-link-type="doi" xlink:type="simple">https://doi.org/10.11646/zootaxa.3114.1.3</ext-link></mixed-citation></ref><ref id="B29"><mixed-citation xmlns:xlink="http://www.w3.org/1999/xlink" xlink:type="simple"><person-group><name name-style="western"><surname>Tian</surname><given-names>J</given-names></name><name name-style="western"><surname>Zhan</surname><given-names>Y</given-names></name><name name-style="western"><surname>Shi</surname><given-names>C</given-names></name><name name-style="western"><surname>Ono</surname><given-names>H</given-names></name><name name-style="western"><surname>Tu</surname><given-names>L</given-names></name></person-group> (<year>2022</year>) <article-title><italic><tp:taxon-name><tp:taxon-name-part taxon-name-part-type="genus">Solenysa</tp:taxon-name-part></tp:taxon-name></italic>, a Cretaceous relict spider group in East Asia.</article-title><source>Diversity</source><volume>14</volume>(<issue>2</issue>): <fpage>120</fpage>. <ext-link xlink:href="10.3390/d14020120" ext-link-type="doi" xlink:type="simple">https://doi.org/10.3390/d14020120</ext-link></mixed-citation></ref><ref id="B21"><mixed-citation xmlns:xlink="http://www.w3.org/1999/xlink" xlink:type="simple"><person-group><name name-style="western"><surname>Shinkai</surname><given-names>A</given-names></name><name name-style="western"><surname>Andoh</surname><given-names>A</given-names></name><name name-style="western"><surname>Tanikawa</surname><given-names>A</given-names></name><name name-style="western"><surname>Ikeda</surname><given-names>H</given-names></name><name name-style="western"><surname>Kuwata</surname><given-names>T</given-names></name></person-group> (<year>2024</year>) Japanese Spiders ver.2024. Self-published CD by the authors. <ext-link xlink:href="https://kakureobi.sakura.ne.jp/CD2/mainindex.htm" ext-link-type="uri" xlink:type="simple">https://kakureobi.sakura.ne.jp/CD2/mainindex.htm</ext-link> [In Japanese] [last accessed on Sep. 2024]</mixed-citation></ref></ref-list></tp:taxon-treatment>
