# Supplementary material for: ﻿Review of the spider genus Solenysa Simon, 1894 in Western Japan and Central Ryukyu with the description of three new species (Araneae, Linyphiidae)
Source: Zookeys. 2025 Mar 17;1232:97–130. doi: 10.3897/zookeys.1232.142629 (PMC11933919; doi:10.3897/zookeys.1232.142629)
Supplement: XML Treatment for Solenysa yangmingshana [file zookeys.1232.142629-treatment9.xml]

<!DOCTYPE tp:taxon-treatment
  PUBLIC "-//TaxonX//DTD Taxonomic Treatment Publishing DTD v0 20100105//EN" "tax-treatment-NSO.dtd">
<tp:taxon-treatment xmlns:tp="http://www.plazi.org/taxpub"><tp:treatment-meta><kwd-group><label>Taxon classification</label><kwd>
                <named-content content-type="kingdom">Animalia</named-content>
              </kwd><kwd>
                <named-content content-type="order">Araneae</named-content>
              </kwd><kwd>
                <named-content content-type="family">Linyphiidae</named-content>
              </kwd></kwd-group><mixed-citation publication-type="journal"><person-group><name><surname>Ballarin</surname><given-names>Francesco</given-names></name><name><surname>Liao</surname><given-names>Hauchuan</given-names></name><name><surname>Touyama</surname><given-names>Zento</given-names></name><name><surname>Eguchi</surname><given-names>Katsuyuki</given-names></name></person-group><article-title>﻿Review of the spider genus <italic><tp:taxon-name><tp:taxon-name-part taxon-name-part-type="genus" reg="Solenysa">Solenysa</tp:taxon-name-part></tp:taxon-name></italic> Simon, 1894 in Western Japan and Central Ryukyu with the description of three new species (<tp:taxon-name><tp:taxon-name-part taxon-name-part-type="order">Araneae</tp:taxon-name-part></tp:taxon-name>, <tp:taxon-name><tp:taxon-name-part taxon-name-part-type="family">Linyphiidae</tp:taxon-name-part></tp:taxon-name>)</article-title><source>Zookeys</source><day>17</day><month>03</month><year>2025</year><volume>1232</volume><fpage>97</fpage><lpage>130</lpage><pub-id pub-id-type="doi">10.3897/zookeys.1232.142629</pub-id></mixed-citation></tp:treatment-meta><tp:nomenclature><label>﻿</label><tp:taxon-name>
              <object-id xmlns:xlink="http://www.w3.org/1999/xlink" content-type="arpha" xlink:type="simple">A9C73F39-9FF0-5CCB-8992-2AABB51141D0</object-id>
              <tp:taxon-name-part taxon-name-part-type="genus" reg="Solenysa">Solenysa</tp:taxon-name-part>
              <tp:taxon-name-part taxon-name-part-type="species" reg="yangmingshana">yangmingshana</tp:taxon-name-part>
            </tp:taxon-name><tp:taxon-authority>Tu, 2011</tp:taxon-authority><xref ref-type="fig" rid="F10">Figs 10A−J</xref><xref ref-type="fig" rid="F11">, 11I, J</xref><tp:nomenclature-citation-list><tp:nomenclature-citation><tp:taxon-name>
                  <tp:taxon-name-part taxon-name-part-type="genus" reg="Solenysa">Solenysa</tp:taxon-name-part>
                  <tp:taxon-name-part taxon-name-part-type="species" reg="yangmingshana">yangmingshana</tp:taxon-name-part>
                </tp:taxon-name><comment>Tu in Tu &amp; Hormiga, 2011: 503, fig. 11A–G (♂♀).</comment></tp:nomenclature-citation></tp:nomenclature-citation-list></tp:nomenclature><tp:treatment-sec sec-type="material" id="SECID0EQVCI"><title>Material examined.</title><p><bold>Taiwan: Nantou County</bold>, Ren’ai, • 2 ♀, Huisun Forest Area, 740 m, <named-content xmlns:xlink="http://www.w3.org/1999/xlink" content-type="dwc:verbatimCoordinates" xlink:type="simple"><named-content content-type="geo-json" specific-use="{&#34;type&#34;:&#34;Point&#34;,&#34;coordinates&#34;:[121.035290,24.089670]}" id="NCID0E2VCI" xlink:type="simple">24.08967°N, 121.03529°E</named-content></named-content>, broadleaf forest litter along the trail, 12.July.2023 F. Ballarin leg. (<abbrev xmlns:xlink="http://www.w3.org/1999/xlink" xlink:title="personal collection of Francesco Ballarin" id="ABBRID0EAWCI" xlink:type="simple">FBPC</abbrev>) • 2 ♂, same locality, 930 m, <named-content xmlns:xlink="http://www.w3.org/1999/xlink" content-type="dwc:verbatimCoordinates" xlink:type="simple"><named-content content-type="geo-json" specific-use="{&#34;type&#34;:&#34;Point&#34;,&#34;coordinates&#34;:[121.034380,24.084210]}" id="NCID0EHWCI" xlink:type="simple">24.08421°N, 121.03438°E</named-content></named-content>, rather humid broadleaf forest litter on a gentle slope, 14.July.2023, F. Ballarin leg. (<abbrev xmlns:xlink="http://www.w3.org/1999/xlink" xlink:title="personal collection of Francesco Ballarin" id="ABBRID0EMWCI" xlink:type="simple">FBPC</abbrev>) • 4 ♀, Menggu Waterfall, 910 m, <named-content xmlns:xlink="http://www.w3.org/1999/xlink" content-type="dwc:verbatimCoordinates" xlink:type="simple"><named-content content-type="geo-json" specific-use="{&#34;type&#34;:&#34;Point&#34;,&#34;coordinates&#34;:[121.080670,24.028240]}" id="NCID0ETWCI" xlink:type="simple">24.02824°N, 121.08067°E</named-content></named-content>, broadleaf forest litter along the trail, 17.July.2023, F. Ballarin leg (<named-content xmlns:xlink="http://www.w3.org/1999/xlink" content-type="dwc:institutional_code" xlink:title="National Museum of Nature and Science, Tsukuba" xlink:href="http://grbio.org/institution/national-museum-nature-and-science" xlink:type="simple">NSMT</named-content>) • <bold>Taichung City Metropolitan Area</bold>, 1 ♀, Dongshi District, Daxue Mountain, 860 m, <named-content xmlns:xlink="http://www.w3.org/1999/xlink" content-type="dwc:verbatimCoordinates" xlink:type="simple"><named-content content-type="geo-json" specific-use="{&#34;type&#34;:&#34;Point&#34;,&#34;coordinates&#34;:[120.889430,24.215950]}" id="NCID0EBXCI" xlink:type="simple">24.21595°N, 120.88943°E</named-content></named-content>, broadleaf forest leaf litter along the trail, 18.July.2023, F. Ballarin leg. (<named-content xmlns:xlink="http://www.w3.org/1999/xlink" content-type="dwc:institutional_code" xlink:title="Taiwan Agricultural Research Institute" xlink:href="http://grbio.org/institution/taiwan-agricultural-research-institute" xlink:type="simple">TARI</named-content>).</p></tp:treatment-sec><tp:treatment-sec sec-type="type locality" id="SECID0EKXCI"><title>Type locality:</title><p>Mt. Yangmingshan, Taipei City, Taiwan (~ <named-content xmlns:xlink="http://www.w3.org/1999/xlink" content-type="dwc:verbatimCoordinates" xlink:type="simple"><named-content content-type="geo-json" specific-use="{&#34;type&#34;:&#34;Point&#34;,&#34;coordinates&#34;:[121.553000,25.171000]}" id="NCID0ETXCI" xlink:type="simple">25.171°N, 121.553°E</named-content></named-content>).</p></tp:treatment-sec><tp:treatment-sec sec-type="diagnosis" id="SECID0EYXCI"><title>Diagnosis.</title><p>See <xref ref-type="bibr" rid="B32">Tu and Hormiga (2011)</xref>.</p></tp:treatment-sec><tp:treatment-sec sec-type="description" id="SECID0ECYCI"><title>Description.</title><p>Habitus of male as in Fig. <xref ref-type="fig" rid="F10">10E</xref>. Total length: 1.56. Prosoma 0.85 long; 0.60 wide. Clypeus 0.38 long. Cephalic area distinctly elevated in both sexes. Carapace oval, lacking lateral lobes. Carapace, chelicera, mouth parts, and sternum uniformly brick-red. Chelicera with four promarginal and three retromarginal teeth. Legs uniformly red-yellowish. <abbrev xmlns:xlink="http://www.w3.org/1999/xlink" xlink:title="position of trichobothrium on metatarsus I" id="ABBRID0EMYCI" xlink:type="simple">TmI</abbrev> = 0.43. <abbrev xmlns:xlink="http://www.w3.org/1999/xlink" xlink:title="trichobothrium on metatarsus IV" id="ABBRID0EQYCI" xlink:type="simple">TmIV</abbrev> absent. Length of legs as follows: I 3.71 (1.01, 0.20, 1.04, 0.86, 0.60), II 3.21 (0.88, 0.18, 0.84, 0.75, 0.56), III 2.56 (0.78, 0.18, 0.60, 0.56, 0.44), IV 3.19 (0.92, 0.17, 0.83, 0.73, 0.54). Opisthosoma uniformly dark grey with some faint lighter dots on dorsal side. Some individuals with one light mark on dorsal-posterior part of opisthosoma. Palp as in Fig. <xref ref-type="fig" rid="F10">10A−D</xref>, embolic division as in Fig. <xref ref-type="fig" rid="F11">11I, J</xref>.</p><fig id="F10" position="float" orientation="portrait"><object-id xmlns:xlink="http://www.w3.org/1999/xlink" content-type="doi" xlink:type="simple">10.3897/zookeys.1232.142629.figure10</object-id><object-id xmlns:xlink="http://www.w3.org/1999/xlink" content-type="arpha" xlink:type="simple">2A66522B-4AC7-5C90-9858-3C77B227EF6A</object-id><label>Figure 10.</label><caption><p><italic><tp:taxon-name><tp:taxon-name-part taxon-name-part-type="genus" reg="Solenysa">Solenysa</tp:taxon-name-part><tp:taxon-name-part taxon-name-part-type="species" reg="yangmingshana">yangmingshana</tp:taxon-name-part></tp:taxon-name></italic><bold>A</bold> male palp, prolateral <bold>B</bold> ditto, retrolateral <bold>C</bold> ditto, dorsal <bold>D</bold> ditto, ventral <bold>E</bold> habitus of male, dorsal <bold>F</bold> habitus of female, dorsal <bold>G</bold> epigyne, posterior <bold>H</bold> ditto, ventral <bold>I</bold> ditto, lateral <bold>J</bold> vulva, dorsal. Scale bars: 0.05 mm (<bold>A–D, G–J</bold>); 0.5 mm (<bold>E, F</bold>).</p></caption><graphic xmlns:xlink="http://www.w3.org/1999/xlink" xlink:href="zookeys-1232-097_article-142629__-g010.jpg" position="float" orientation="portrait" xlink:type="simple" id="oo_1282848.jpg"><uri content-type="original_file" xlink:type="simple">https://binary.pensoft.net/fig/1282848</uri></graphic></fig><fig id="F11" position="float" orientation="portrait"><object-id xmlns:xlink="http://www.w3.org/1999/xlink" content-type="doi" xlink:type="simple">10.3897/zookeys.1232.142629.figure11</object-id><object-id xmlns:xlink="http://www.w3.org/1999/xlink" content-type="arpha" xlink:type="simple">343C9ABE-3A18-5299-8367-7309CB3F854B</object-id><label>Figure 11.</label><caption><p>Embolic divisions of <italic><tp:taxon-name><tp:taxon-name-part taxon-name-part-type="genus" reg="Solenysa">Solenysa</tp:taxon-name-part></tp:taxon-name></italic> species <bold>A</bold><italic><tp:taxon-name><tp:taxon-name-part taxon-name-part-type="genus" reg="Solenysa">S.</tp:taxon-name-part><tp:taxon-name-part taxon-name-part-type="species" reg="reflexilis">reflexilis</tp:taxon-name-part></tp:taxon-name></italic> from Yakushima, ventral <bold>B</bold> ditto, retrolateral <bold>C</bold><italic><tp:taxon-name><tp:taxon-name-part taxon-name-part-type="genus" reg="Solenysa">S.</tp:taxon-name-part><tp:taxon-name-part taxon-name-part-type="species" reg="macrodonta">macrodonta</tp:taxon-name-part></tp:taxon-name></italic> from Hiroshima, ventral <bold>D</bold> ditto, retrolateral <bold>E</bold><italic><tp:taxon-name><tp:taxon-name-part taxon-name-part-type="genus" reg="Solenysa">S.</tp:taxon-name-part><tp:taxon-name-part taxon-name-part-type="species" reg="trunciformis">trunciformis</tp:taxon-name-part></tp:taxon-name></italic> from Okayama, ventral <bold>F</bold> ditto, retrolateral <bold>G</bold><italic><tp:taxon-name><tp:taxon-name-part taxon-name-part-type="genus" reg="Solenysa">S.</tp:taxon-name-part><tp:taxon-name-part taxon-name-part-type="species" reg="longqiensis">longqiensis</tp:taxon-name-part></tp:taxon-name></italic>, ventral <bold>H</bold> ditto, retrolateral <bold>I</bold><italic><tp:taxon-name><tp:taxon-name-part taxon-name-part-type="genus" reg="Solenysa">S.</tp:taxon-name-part><tp:taxon-name-part taxon-name-part-type="species" reg="yangmingshana">yangmingshana</tp:taxon-name-part></tp:taxon-name></italic><bold>J</bold> ditto, retrolateral. (N.B., in <bold>A−D</bold> embolus is broken). Abbreviations: <abbrev xmlns:xlink="http://www.w3.org/1999/xlink" xlink:title="anterior protrusion of MTA" id="ABBRID0EI4CI" xlink:type="simple">AP</abbrev> anterior protrusion of <abbrev xmlns:xlink="http://www.w3.org/1999/xlink" xlink:title="median terminal apophysis" id="ABBRID0EM4CI" xlink:type="simple">MTA</abbrev>; <abbrev xmlns:xlink="http://www.w3.org/1999/xlink" xlink:title="anterior terminal apophysis" id="ABBRID0EQ4CI" xlink:type="simple">ATA</abbrev> anterior terminal apophysis; E embolus; <abbrev xmlns:xlink="http://www.w3.org/1999/xlink" xlink:title="anterior branch of LA" id="ABBRID0EU4CI" xlink:type="simple">LA1</abbrev> anterior branch of lamella; <abbrev xmlns:xlink="http://www.w3.org/1999/xlink" xlink:title="median branch of LA" id="ABBRID0EY4CI" xlink:type="simple">LA2</abbrev> median branch of lamella; <abbrev xmlns:xlink="http://www.w3.org/1999/xlink" xlink:title="posterior branch of LA" id="ABBRID0E34CI" xlink:type="simple">LA3</abbrev> posterior branch of lamella; <abbrev xmlns:xlink="http://www.w3.org/1999/xlink" xlink:title="median protrusion of MTA" id="ABBRID0EA5CI" xlink:type="simple">MP</abbrev> median protrusion of <abbrev xmlns:xlink="http://www.w3.org/1999/xlink" xlink:title="median terminal apophysis" id="ABBRID0EE5CI" xlink:type="simple">MTA</abbrev>; MT median tooth on anterior terminal apophysis; <abbrev xmlns:xlink="http://www.w3.org/1999/xlink" xlink:title="median terminal apophysis" id="ABBRID0EI5CI" xlink:type="simple">MTA</abbrev> median terminal apophysis; <abbrev xmlns:xlink="http://www.w3.org/1999/xlink" xlink:title="posterior protrusion of MTA" id="ABBRID0EM5CI" xlink:type="simple">PP</abbrev> posterior protrusion of <abbrev xmlns:xlink="http://www.w3.org/1999/xlink" xlink:title="median terminal apophysis" id="ABBRID0EQ5CI" xlink:type="simple">MTA</abbrev>; <abbrev xmlns:xlink="http://www.w3.org/1999/xlink" xlink:title="posterior terminal apophysis" id="ABBRID0EU5CI" xlink:type="simple">PTA</abbrev> posterior terminal apophysis; R radix. Scale bars: 0.05 mm.</p></caption><graphic xmlns:xlink="http://www.w3.org/1999/xlink" xlink:href="zookeys-1232-097_article-142629__-g011.jpg" position="float" orientation="portrait" xlink:type="simple" id="oo_1282849.jpg"><uri content-type="original_file" xlink:type="simple">https://binary.pensoft.net/fig/1282849</uri></graphic></fig><p>Habitus of female as in Fig. <xref ref-type="fig" rid="F10">10F</xref>. Total length: 1.55. Prosoma 0.79 long; 0.53 wide. Clypeus 0.28 long. Length of legs as follows: I 3.30 (0.95, 0.17, 0.89, 0.74, 0.55), II 2.91 (0.85, 0.16, 0.77, 0.62, 0.51), III 2.37 (0.68, 0.16, 0.55, 0.52, 0.46), IV 2.92 (0.89, 0.17, 0.75, 0.63, 0.48). Color and other features as in male. Epigyne and vulva as in Fig. <xref ref-type="fig" rid="F10">10G−J</xref>.</p><p>See <xref ref-type="bibr" rid="B32">Tu and Hormiga (2011)</xref> for a detailed description of genitalia.</p></tp:treatment-sec><tp:treatment-sec sec-type="remarks" id="SECID0EN6CI"><title>Remarks.</title><p>Species endemic to the island of Taiwan (Fig. <xref ref-type="fig" rid="F13">13</xref>). As far as we know, this species was previously recorded only from a few specimens collected in the north of the Island. Similarly to the previously mentioned <italic><tp:taxon-name><tp:taxon-name-part taxon-name-part-type="genus" reg="Solenysa">S.</tp:taxon-name-part><tp:taxon-name-part taxon-name-part-type="species" reg="longqiensis">longqiensis</tp:taxon-name-part></tp:taxon-name></italic>, <italic><tp:taxon-name><tp:taxon-name-part taxon-name-part-type="genus" reg="Solenysa">S.</tp:taxon-name-part><tp:taxon-name-part taxon-name-part-type="species" reg="yangmingshana">yangmingshana</tp:taxon-name-part></tp:taxon-name></italic> is widespread across Taiwan and both species share the same habitat. In the original description by <xref ref-type="bibr" rid="B32">Tu and Hormiga (2011)</xref>, the coordinates of the type locality are incorrectly reported and refer to the type locality of <italic><tp:taxon-name><tp:taxon-name-part taxon-name-part-type="genus" reg="Solenysa">S.</tp:taxon-name-part><tp:taxon-name-part taxon-name-part-type="species" reg="longqiensis">longqiensis</tp:taxon-name-part></tp:taxon-name></italic>. Additionally, in their distribution map, <xref ref-type="bibr" rid="B32">Tu and Hormiga (2011</xref>: 517) erroneously report the type locality as being in central Taiwan, while it is located in the north of the island. They also mention that the original male holotype was dried out and could not be properly measured thus limiting their description to the genitalia. Accordingly, here we redescribe the habitus of both male and female of this species reporting the related measurements.</p></tp:treatment-sec><tp:treatment-sec><!--Section generated to contain objects referenced in tp:taxon-treatment.--><fig id="F13" position="float" orientation="portrait"><object-id xmlns:xlink="http://www.w3.org/1999/xlink" content-type="doi" xlink:type="simple">10.3897/zookeys.1232.142629.figure13</object-id><object-id xmlns:xlink="http://www.w3.org/1999/xlink" content-type="arpha" xlink:type="simple">E49B0F40-F616-52A8-9754-AAFEA4714523</object-id><label>Figure 13.</label><caption><p>Distribution of <italic><tp:taxon-name><tp:taxon-name-part taxon-name-part-type="genus" reg="Solenysa">Solenysa</tp:taxon-name-part></tp:taxon-name></italic> species in the Ryukyu Archipelago and surrounding areas. The Ryukyu Archipelago is marked with a dashed line. Diamonds refer to records of <italic><tp:taxon-name><tp:taxon-name-part taxon-name-part-type="genus" reg="Solenysa">Solenysa</tp:taxon-name-part></tp:taxon-name></italic> spp. from the literature (<xref ref-type="bibr" rid="B21">Shinkai et al. 2024</xref>; WSC 2024), dots refer to new records, squares indicate the species type locality, and question marks indicate uncertain records of <italic><tp:taxon-name><tp:taxon-name-part taxon-name-part-type="genus" reg="Solenysa">S.</tp:taxon-name-part><tp:taxon-name-part taxon-name-part-type="species" reg="reflexilis">reflexilis</tp:taxon-name-part></tp:taxon-name></italic>.</p></caption><graphic xmlns:xlink="http://www.w3.org/1999/xlink" xlink:href="zookeys-1232-097_article-142629__-g013.jpg" position="float" orientation="portrait" xlink:type="simple" id="oo_1282851.jpg"><uri content-type="original_file" xlink:type="simple">https://binary.pensoft.net/fig/1282851</uri></graphic></fig></tp:treatment-sec><ref-list><ref id="B32"><mixed-citation xmlns:xlink="http://www.w3.org/1999/xlink" xlink:type="simple"><person-group><name name-style="western"><surname>Tu</surname><given-names>LH</given-names></name><name name-style="western"><surname>Hormiga</surname><given-names>G</given-names></name></person-group> (<year>2011</year>) <article-title>Phylogenetic analysis and revision of the linyphiid spider genus <italic><tp:taxon-name><tp:taxon-name-part taxon-name-part-type="genus">Solenysa</tp:taxon-name-part></tp:taxon-name></italic> (<tp:taxon-name><tp:taxon-name-part taxon-name-part-type="order">Araneae</tp:taxon-name-part></tp:taxon-name>: <tp:taxon-name><tp:taxon-name-part taxon-name-part-type="family">Linyphiidae</tp:taxon-name-part></tp:taxon-name>: <tp:taxon-name><tp:taxon-name-part taxon-name-part-type="subfamily">Erigoninae</tp:taxon-name-part></tp:taxon-name>).</article-title><source>Zoological Journal of the Linnean Society</source><volume>161</volume>(<issue>3</issue>): <fpage>484</fpage>–<lpage>530</lpage>. <ext-link xlink:href="10.1111/j.1096-3642.2010.00640.x" ext-link-type="doi" xlink:type="simple">https://doi.org/10.1111/j.1096-3642.2010.00640.x</ext-link></mixed-citation></ref><ref id="B21"><mixed-citation xmlns:xlink="http://www.w3.org/1999/xlink" xlink:type="simple"><person-group><name name-style="western"><surname>Shinkai</surname><given-names>A</given-names></name><name name-style="western"><surname>Andoh</surname><given-names>A</given-names></name><name name-style="western"><surname>Tanikawa</surname><given-names>A</given-names></name><name name-style="western"><surname>Ikeda</surname><given-names>H</given-names></name><name name-style="western"><surname>Kuwata</surname><given-names>T</given-names></name></person-group> (<year>2024</year>) Japanese Spiders ver.2024. Self-published CD by the authors. <ext-link xlink:href="https://kakureobi.sakura.ne.jp/CD2/mainindex.htm" ext-link-type="uri" xlink:type="simple">https://kakureobi.sakura.ne.jp/CD2/mainindex.htm</ext-link> [In Japanese] [last accessed on Sep. 2024]</mixed-citation></ref></ref-list></tp:taxon-treatment>
