# Supplementary material for: ﻿Review of the spider genus Solenysa Simon, 1894 in Western Japan and Central Ryukyu with the description of three new species (Araneae, Linyphiidae)
Source: Zookeys. 2025 Mar 17;1232:97–130. doi: 10.3897/zookeys.1232.142629 (PMC11933919; doi:10.3897/zookeys.1232.142629)
Supplement: XML Treatment for Solenysa lanyuensis [file zookeys.1232.142629-treatment10.xml]

<!DOCTYPE tp:taxon-treatment
  PUBLIC "-//TaxonX//DTD Taxonomic Treatment Publishing DTD v0 20100105//EN" "tax-treatment-NSO.dtd">
<tp:taxon-treatment xmlns:tp="http://www.plazi.org/taxpub"><tp:treatment-meta><kwd-group><label>Taxon classification</label><kwd>
                <named-content content-type="kingdom">Animalia</named-content>
              </kwd><kwd>
                <named-content content-type="order">Araneae</named-content>
              </kwd><kwd>
                <named-content content-type="family">Linyphiidae</named-content>
              </kwd></kwd-group><mixed-citation publication-type="journal"><person-group><name><surname>Ballarin</surname><given-names>Francesco</given-names></name><name><surname>Liao</surname><given-names>Hauchuan</given-names></name><name><surname>Touyama</surname><given-names>Zento</given-names></name><name><surname>Eguchi</surname><given-names>Katsuyuki</given-names></name></person-group><article-title>﻿Review of the spider genus <italic><tp:taxon-name><tp:taxon-name-part taxon-name-part-type="genus" reg="Solenysa">Solenysa</tp:taxon-name-part></tp:taxon-name></italic> Simon, 1894 in Western Japan and Central Ryukyu with the description of three new species (<tp:taxon-name><tp:taxon-name-part taxon-name-part-type="order">Araneae</tp:taxon-name-part></tp:taxon-name>, <tp:taxon-name><tp:taxon-name-part taxon-name-part-type="family">Linyphiidae</tp:taxon-name-part></tp:taxon-name>)</article-title><source>Zookeys</source><day>17</day><month>03</month><year>2025</year><volume>1232</volume><fpage>97</fpage><lpage>130</lpage><pub-id pub-id-type="doi">10.3897/zookeys.1232.142629</pub-id></mixed-citation></tp:treatment-meta><tp:nomenclature><label>﻿</label><tp:taxon-name>
              <object-id xmlns:xlink="http://www.w3.org/1999/xlink" content-type="arpha" xlink:type="simple">CD05F250-E884-55E2-BDC2-D37DFDB6C1A2</object-id>
              <tp:taxon-name-part taxon-name-part-type="genus" reg="Solenysa">Solenysa</tp:taxon-name-part>
              <tp:taxon-name-part taxon-name-part-type="species" reg="lanyuensis">lanyuensis</tp:taxon-name-part>
            </tp:taxon-name><tp:taxon-authority>Tu, 2011</tp:taxon-authority><tp:nomenclature-citation-list><tp:nomenclature-citation><tp:taxon-name>
                  <tp:taxon-name-part taxon-name-part-type="genus" reg="Solenysa">Solenysa</tp:taxon-name-part>
                  <tp:taxon-name-part taxon-name-part-type="species" reg="protrudens">protrudens</tp:taxon-name-part>
                </tp:taxon-name><comment>Tu in Tu and Li, 2006: 94, figs 31−39 (♂♀, misidentified).</comment></tp:nomenclature-citation><tp:nomenclature-citation><tp:taxon-name>
                  <tp:taxon-name-part taxon-name-part-type="genus" reg="Solenysa">S.</tp:taxon-name-part>
                  <tp:taxon-name-part taxon-name-part-type="species" reg="lanyuensis">lanyuensis</tp:taxon-name-part>
                </tp:taxon-name><comment>: <xref ref-type="bibr" rid="B32">Tu and Hormiga 2011</xref>: 515, fig. 7C (♂♀).</comment></tp:nomenclature-citation></tp:nomenclature-citation-list></tp:nomenclature><tp:treatment-sec sec-type="type locality" id="SECID0ECDDI"><title>Type locality.</title><p>Lanyu Island (= Orchid Island), Taitung County, Taiwan (see remarks)</p></tp:treatment-sec><tp:treatment-sec sec-type="diagnosis" id="SECID0EHDDI"><title>Diagnosis.</title><p>See <xref ref-type="bibr" rid="B33">Tu and Li (2006)</xref></p></tp:treatment-sec><tp:treatment-sec sec-type="description" id="SECID0EQDDI"><title>Description.</title><p>See <xref ref-type="bibr" rid="B33">Tu and Li (2006)</xref></p></tp:treatment-sec><tp:treatment-sec sec-type="remarks" id="SECID0EZDDI"><title>Remarks.</title><p>The type series of <italic><tp:taxon-name><tp:taxon-name-part taxon-name-part-type="genus" reg="Solenysa">S.</tp:taxon-name-part><tp:taxon-name-part taxon-name-part-type="species" reg="lanyuensis">lanyuensis</tp:taxon-name-part></tp:taxon-name></italic> (3 ♂ and 2 ♀) was originally misidentified as <italic><tp:taxon-name><tp:taxon-name-part taxon-name-part-type="genus" reg="Solenysa">S.</tp:taxon-name-part><tp:taxon-name-part taxon-name-part-type="species" reg="protrudens">protrudens</tp:taxon-name-part></tp:taxon-name></italic> by <xref ref-type="bibr" rid="B33">Tu and Li (2006)</xref>. Later, <italic><tp:taxon-name><tp:taxon-name-part taxon-name-part-type="genus" reg="Solenysa">S.</tp:taxon-name-part><tp:taxon-name-part taxon-name-part-type="species" reg="lanyuensis">lanyuensis</tp:taxon-name-part></tp:taxon-name></italic> was recognized as a new species and described based on the same specimens by <xref ref-type="bibr" rid="B32">Tu and Hormiga (2011)</xref>. The coordinates of the type locality reported by both <xref ref-type="bibr" rid="B33">Tu and Li (2006)</xref> and <xref ref-type="bibr" rid="B32">Tu and Hormiga (2011)</xref> refer to a coastal area in southeast Taiwan and are likely incorrect since the name of the locality, from which the species also takes its name, refer to Lanyu, a small volcanic island located ca. 75 km far from the Taiwanese coast. The exact collecting location of the type series on the island remains unknown. In 2019, we had the opportunity to conduct an extensive survey on Lanyu Island, which led to the discovery of several rare litter-dwelling spiders, including linyphiids (<xref ref-type="bibr" rid="B4">Ballarin et al. 2021</xref>). However, despite our extensive collecting effort, we failed to find any specimens of <italic><tp:taxon-name><tp:taxon-name-part taxon-name-part-type="genus" reg="Solenysa">Solenysa</tp:taxon-name-part></tp:taxon-name></italic> on the island. As far as we know, this species remains recorded only from two localities, Lanyu Island from the original description and the location in central Taiwan reported by <xref ref-type="bibr" rid="B29">Tian et al. (2022</xref>, reported in the map but locality not specified). Additional collection in southwest Taiwan may help to clarify the distribution of this species.</p><sec sec-type="﻿Other comparative material examined" id="SECID0E6FDI"><title>﻿Other comparative material examined</title><p><bold><italic><tp:taxon-name><tp:taxon-name-part taxon-name-part-type="genus" reg="Solenysa">Solenysa</tp:taxon-name-part><tp:taxon-name-part taxon-name-part-type="species" reg="mellotteei">mellotteei</tp:taxon-name-part></tp:taxon-name></italic> Simon, 1894: Japan: Tokyo Pref.</bold>, 1 ♂, 1 ♀, Hachioji City, Naganumamachi, Naganuma Park (長沼公園), 150 m, <named-content xmlns:xlink="http://www.w3.org/1999/xlink" content-type="dwc:verbatimCoordinates" xlink:type="simple"><named-content content-type="geo-json" specific-use="{&#34;type&#34;:&#34;Point&#34;,&#34;coordinates&#34;:[139.368000,35.637000]}" id="NCID0EWGDI" xlink:type="simple">35.637°N, 139.368°E</named-content></named-content>, forest leaf litter on a slope, 07.Aug.2019, F. Ballarin leg. (<abbrev xmlns:xlink="http://www.w3.org/1999/xlink" xlink:title="personal collection of Francesco Ballarin" id="ABBRID0E2GDI" xlink:type="simple">FBPC</abbrev>).</p><p><bold><italic><tp:taxon-name><tp:taxon-name-part taxon-name-part-type="genus" reg="Solenysa">Solenysa</tp:taxon-name-part><tp:taxon-name-part taxon-name-part-type="species" reg="ogatai">ogatai</tp:taxon-name-part></tp:taxon-name></italic> Ono, 2011: Japan: Shizuoka Pref.</bold>, 1 ♂, Fujinomiya City, Nukudo, Hoshiyama, Myojoyama Park (明星山公園), 17.Nov.2014, A. Tanikawa leg. (<abbrev xmlns:xlink="http://www.w3.org/1999/xlink" xlink:title="personal collection of Francesco Ballarin" id="ABBRID0EPHDI" xlink:type="simple">FBPC</abbrev>) • <bold>Kanagawa Pref.</bold>, 1 ♂, 1 ♀, Ashigarashimo-gun, Manazaru, Manatsuru cape, 90 m, <named-content xmlns:xlink="http://www.w3.org/1999/xlink" content-type="dwc:verbatimCoordinates" xlink:type="simple"><named-content content-type="geo-json" specific-use="{&#34;type&#34;:&#34;Point&#34;,&#34;coordinates&#34;:[139.155560,35.144090]}" id="NCID0EYHDI" xlink:type="simple">35.14409°N, 139.15556°E</named-content></named-content>, thick leaf litter in a primary forest, 28.Jul.2021, F. Ballarin leg. (<abbrev xmlns:xlink="http://www.w3.org/1999/xlink" xlink:title="personal collection of Francesco Ballarin" id="ABBRID0E4HDI" xlink:type="simple">FBPC</abbrev>).</p></sec></tp:treatment-sec><ref-list><ref id="B32"><mixed-citation xmlns:xlink="http://www.w3.org/1999/xlink" xlink:type="simple"><person-group><name name-style="western"><surname>Tu</surname><given-names>LH</given-names></name><name name-style="western"><surname>Hormiga</surname><given-names>G</given-names></name></person-group> (<year>2011</year>) <article-title>Phylogenetic analysis and revision of the linyphiid spider genus <italic><tp:taxon-name><tp:taxon-name-part taxon-name-part-type="genus">Solenysa</tp:taxon-name-part></tp:taxon-name></italic> (<tp:taxon-name><tp:taxon-name-part taxon-name-part-type="order">Araneae</tp:taxon-name-part></tp:taxon-name>: <tp:taxon-name><tp:taxon-name-part taxon-name-part-type="family">Linyphiidae</tp:taxon-name-part></tp:taxon-name>: <tp:taxon-name><tp:taxon-name-part taxon-name-part-type="subfamily">Erigoninae</tp:taxon-name-part></tp:taxon-name>).</article-title><source>Zoological Journal of the Linnean Society</source><volume>161</volume>(<issue>3</issue>): <fpage>484</fpage>–<lpage>530</lpage>. <ext-link xlink:href="10.1111/j.1096-3642.2010.00640.x" ext-link-type="doi" xlink:type="simple">https://doi.org/10.1111/j.1096-3642.2010.00640.x</ext-link></mixed-citation></ref><ref id="B33"><mixed-citation xmlns:xlink="http://www.w3.org/1999/xlink" xlink:type="simple"><person-group><name name-style="western"><surname>Tu</surname><given-names>LH</given-names></name><name name-style="western"><surname>Li</surname><given-names>SQ</given-names></name></person-group> (<year>2006</year>) <article-title>A review of the linyphiid spider genus <italic><tp:taxon-name><tp:taxon-name-part taxon-name-part-type="genus">Solenysa</tp:taxon-name-part></tp:taxon-name></italic> (<tp:taxon-name><tp:taxon-name-part taxon-name-part-type="order">Araneae</tp:taxon-name-part></tp:taxon-name>, <tp:taxon-name><tp:taxon-name-part taxon-name-part-type="family">Linyphiidae</tp:taxon-name-part></tp:taxon-name>).</article-title><source>Journal of Arachnology</source><volume>34</volume>(<issue>1</issue>): <fpage>87</fpage>–<lpage>97</lpage>. <ext-link xlink:href="10.1636/H03-26.1" ext-link-type="doi" xlink:type="simple">https://doi.org/10.1636/H03-26.1</ext-link></mixed-citation></ref><ref id="B4"><mixed-citation xmlns:xlink="http://www.w3.org/1999/xlink" xlink:type="simple"><person-group><name name-style="western"><surname>Ballarin</surname><given-names>F</given-names></name><name name-style="western"><surname>Yamasaki</surname><given-names>T</given-names></name><name name-style="western"><surname>Su</surname><given-names>YC</given-names></name></person-group> (<year>2021</year>) <article-title>A survey on poorly known rainforest litter-dwelling spiders of Orchid Island (Lanyu, Taiwan) with the description of a new species (<tp:taxon-name><tp:taxon-name-part taxon-name-part-type="order">Araneae</tp:taxon-name-part></tp:taxon-name>: <tp:taxon-name><tp:taxon-name-part taxon-name-part-type="family">Linyphiidae</tp:taxon-name-part></tp:taxon-name>, <tp:taxon-name><tp:taxon-name-part taxon-name-part-type="family">Tetrablemmidae</tp:taxon-name-part></tp:taxon-name>, and <tp:taxon-name><tp:taxon-name-part taxon-name-part-type="family">Theridiosomatidae</tp:taxon-name-part></tp:taxon-name>).</article-title><source>Zootaxa</source><volume>4927</volume>(<issue>2</issue>): <fpage>197</fpage>–<lpage>208</lpage>. <ext-link xlink:href="10.11646/zootaxa.4927.2.2" ext-link-type="doi" xlink:type="simple">https://doi.org/10.11646/zootaxa.4927.2.2</ext-link></mixed-citation></ref><ref id="B29"><mixed-citation xmlns:xlink="http://www.w3.org/1999/xlink" xlink:type="simple"><person-group><name name-style="western"><surname>Tian</surname><given-names>J</given-names></name><name name-style="western"><surname>Zhan</surname><given-names>Y</given-names></name><name name-style="western"><surname>Shi</surname><given-names>C</given-names></name><name name-style="western"><surname>Ono</surname><given-names>H</given-names></name><name name-style="western"><surname>Tu</surname><given-names>L</given-names></name></person-group> (<year>2022</year>) <article-title><italic><tp:taxon-name><tp:taxon-name-part taxon-name-part-type="genus">Solenysa</tp:taxon-name-part></tp:taxon-name></italic>, a Cretaceous relict spider group in East Asia.</article-title><source>Diversity</source><volume>14</volume>(<issue>2</issue>): <fpage>120</fpage>. <ext-link xlink:href="10.3390/d14020120" ext-link-type="doi" xlink:type="simple">https://doi.org/10.3390/d14020120</ext-link></mixed-citation></ref></ref-list></tp:taxon-treatment>
